# Supplementary material for: Small extracellular vesicles derived from four dimensional-culture of mesenchymal stem cells induce alternatively activated macrophages by upregulating IGFBP2/EGFR to attenuate inflammation in the spinal cord injury of rats
Source: Front Bioeng Biotechnol. 2023 Apr 28;11:1146981. doi: 10.3389/fbioe.2023.1146981 (PMC10176095; doi:10.3389/fbioe.2023.1146981)
Supplement: Supplementary file 1 [file Table2.XLSX]

## Sheet: Summary
Header line description of table 1			Table 1. MS/MS spectrum database search analysis summary
Total spectrum	Number of spectrum produced by mass spectrometer
Matched spectrum	Number of spectrum matched with alignment protein		Total spectrums	Matched spectrums	Peptides	Unique peptides	Identified proteins	Quantifiable proteins
Peptides	Number of peptides which spectrum hit		180601	9480	2935	2839	817	700
Unique peptides	Number of unique peptides which spectrums hit
Identified proteins	Number of proteins detected by spectrum search analysis
Quantifiable proteins	Number of proteins quantifiable		Table 2. Differentially expressed protein summary (Filtered whith threshold value of expression fold change)
Header line description of worksheet "Protein_quant"			Compare group	Regulated type	fold change >1.2	fold change >1.3	fold change >1.5	fold change >2
Protein accession	Protein accession number of database used for search		A/B	Up-regulated	44	44	43	35
Protein description	Protein functional description			Down-regulated	147	147	145	125
Gene name	Indicates the name of the gene that code for the protein sequence
MW [kDa]	Protein molecular weight ,unit [kDa]
Score	A simple rule to be used to judge whether a result is significant or not
Coverage [%]	Percent of identified peptdie sequence covering in protein sequence
Peptides	Number of peptides whitch spectrums hit
Unique peptides	Number of unique peptides which spectrums hit
Header line description of worksheet "Peptide_quant"
ID	Identified peptide index number
Sequence	Identified peptide amino acid sequence
Protein accession	Protein accession number of database used for search
Protein description	Protein functional description
Charge	Carried charge of peptide
m/z	Mass-to-charge ratio of peptide
mass error [ppm]	Parts per million ratio of peptide mass error between the theory and practice
PEP	The maximal posterior error probability for peptides

## Sheet: Protein Quant
Protein accession	Protein description	Gene name	MW [kDa]	Coverage [%]	Peptides	Unique peptides	PSMs	A1	A2	A3	B1	B2	B3	B/A Ratio	B/A P value
P20908	Collagen alpha-1(V) chain OS=Homo sapiens OX=9606 GN=COL5A1 PE=1 SV=3	COL5A1	183.56	9.1	18	17	31	1.905	2.097	2.217	0.385	0.327	0.316	0.1653	1.81253e-05
P35442	Thrombospondin-2 OS=Homo sapiens OX=9606 GN=THBS2 PE=1 SV=2	THBS2	129.99	21.2	19	18	35	1.884	1.678	1.624	0.583	0.558	0.615	0.338604	3.43145e-05
P13639	Elongation factor 2 OS=Homo sapiens OX=9606 GN=EEF2 PE=1 SV=4	EEF2	95.337	15.3	14	14	15	0.698	0.77	0.646	1.673	1.656	1.511	2.2895	0.000160973
P60660	Myosin light polypeptide 6 OS=Homo sapiens OX=9606 GN=MYL6 PE=1 SV=2	MYL6	16.93	34.4	5	5	6	0.492	0.508	0.389	1.978	1.67	2.061	4.11015	0.000181062
P07942	Laminin subunit beta-1 OS=Homo sapiens OX=9606 GN=LAMB1 PE=1 SV=2	LAMB1	198.04	13.8	21	21	30	1.612	1.535	1.586	0.888	0.779	0.756	0.511937	0.000198786
P25391	Laminin subunit alpha-1 OS=Homo sapiens OX=9606 GN=LAMA1 PE=1 SV=2	LAMA1	337.08	1.5	4	4	4	1.805	1.655	1.713	0.717	0.665	0.825	0.426638	0.000230341
P15880	40S ribosomal protein S2 OS=Homo sapiens OX=9606 GN=RPS2 PE=1 SV=2	RPS2	31.324	7.5	2	2	3	0.701	0.751	0.598	1.636	1.542	1.655	2.35756	0.000263396
O00339	Matrilin-2 OS=Homo sapiens OX=9606 GN=MATN2 PE=1 SV=4	MATN2	106.84	1.3	1	1	1	1.556	1.732	1.922	0.65	0.709	0.761	0.40691	0.000296432
P05997	Collagen alpha-2(V) chain OS=Homo sapiens OX=9606 GN=COL5A2 PE=1 SV=3	COL5A2	144.91	16.7	19	18	30	1.84	2.476	1.75	0.422	0.364	0.479	0.208539	0.000311945
P02462	Collagen alpha-1(IV) chain OS=Homo sapiens OX=9606 GN=COL4A1 PE=1 SV=4	COL4A1	160.61	6.7	7	7	9	1.528	1.71	1.648	0.902	0.925	0.807	0.539091	0.000318133
P35556	Fibrillin-2 OS=Homo sapiens OX=9606 GN=FBN2 PE=1 SV=3	FBN2	314.77	2.6	7	6	7	2.071	1.744	1.808	0.612	0.514	0.689	0.322781	0.000342013
P62424	60S ribosomal protein L7a OS=Homo sapiens OX=9606 GN=RPL7A PE=1 SV=2	RPL7A	29.995	9	2	2	2	0.823	0.81	0.938	1.471	1.599	1.495	1.77557	0.000408903
Q9UPN3	Microtubule-actin cross-linking factor 1, isoforms 1/2/3/5 OS=Homo sapiens OX=9606 GN=MACF1 PE=1 SV=4	MACF1	838.3	0.1	1	1	2	1.936	2.337	1.604	0.567	0.443	0.511	0.258806	0.000493805
P08123	Collagen alpha-2(I) chain OS=Homo sapiens OX=9606 GN=COL1A2 PE=1 SV=7	COL1A2	129.31	47.4	47	46	97	1.89	1.82	1.659	0.498	0.331	0.488	0.245297	0.000508433
P13489	Ribonuclease inhibitor OS=Homo sapiens OX=9606 GN=RNH1 PE=1 SV=2	RNH1	49.973	4.3	2	2	2	0.539	0.64	0.415	1.713	1.809	1.993	3.45985	0.000713855
P39656	Dolichyl-diphosphooligosaccharide--protein glycosyltransferase 48 kDa subunit OS=Homo sapiens OX=9606 GN=DDOST PE=1 SV=4	DDOST	50.8	1.8	1	1	1	0.734	0.7	0.546	1.606	1.661	1.91	2.61465	0.000802695
P12107	Collagen alpha-1(XI) chain OS=Homo sapiens OX=9606 GN=COL11A1 PE=1 SV=4	COL11A1	181.06	4	8	7	12	1.531	2.527	1.731	0.458	0.481	0.483	0.245638	0.000809424
P02461	Collagen alpha-1(III) chain OS=Homo sapiens OX=9606 GN=COL3A1 PE=1 SV=4	COL3A1	138.56	29.6	35	26	53	2.047	1.998	1.506	0.439	0.304	0.475	0.21942	0.00083756
P11413	Glucose-6-phosphate 1-dehydrogenase OS=Homo sapiens OX=9606 GN=G6PD PE=1 SV=4	G6PD	59.256	3.3	2	2	2	0.808	0.796	0.828	1.76	1.607	1.37	1.94778	0.000870836
Q96N67	Dedicator of cytokinesis protein 7 OS=Homo sapiens OX=9606 GN=DOCK7 PE=1 SV=4	DOCK7	242.56	0.5	1	1	1	0.604	0.766	0.545	2.013	1.623	1.66	2.76554	0.0010998
Q86Y38	Xylosyltransferase 1 OS=Homo sapiens OX=9606 GN=XYLT1 PE=1 SV=1	XYLT1	107.57	4.4	4	4	4	1.563	1.688	1.389	0.889	0.908	0.964	0.595043	0.00111117
P46940	Ras GTPase-activating-like protein IQGAP1 OS=Homo sapiens OX=9606 GN=IQGAP1 PE=1 SV=1	IQGAP1	189.25	3.7	5	5	6	0.591	0.606	0.454	1.455	2.14	1.548	3.11508	0.00171203
P12814	Alpha-actinin-1 OS=Homo sapiens OX=9606 GN=ACTN1 PE=1 SV=2	ACTN1	103.06	11.2	9	5	10	0.6	0.774	0.504	1.524	1.858	1.741	2.7279	0.00179168
Q16363	Laminin subunit alpha-4 OS=Homo sapiens OX=9606 GN=LAMA4 PE=1 SV=4	LAMA4	202.52	6.3	10	10	14	1.896	1.681	1.788	0.505	0.693	0.792	0.370923	0.00186383
P08238	Heat shock protein HSP 90-beta OS=Homo sapiens OX=9606 GN=HSP90AB1 PE=1 SV=4	HSP90AB1	83.263	20.2	13	5	19	0.536	0.628	0.565	1.296	1.868	1.307	2.58589	0.00191562
P07858	Cathepsin B OS=Homo sapiens OX=9606 GN=CTSB PE=1 SV=3	CTSB	37.821	13.6	4	4	7	0.418	0.633	0.409	1.416	1.997	2	3.70753	0.00195402
P35580	Myosin-10 OS=Homo sapiens OX=9606 GN=MYH10 PE=1 SV=3	MYH10	229	4.2	10	2	12	0.421	0.503	0.306	1.396	2.292	1.661	4.34878	0.0020266
P00558	Phosphoglycerate kinase 1 OS=Homo sapiens OX=9606 GN=PGK1 PE=1 SV=3	PGK1	44.614	17.5	7	5	13	0.338	0.423	0.343	2.641	2.2	1.259	5.52536	0.00205645
P13987	CD59 glycoprotein OS=Homo sapiens OX=9606 GN=CD59 PE=1 SV=1	CD59	14.177	18.8	3	3	5	0.765	0.5	0.669	1.529	1.753	1.595	2.52172	0.00205927
P08572	Collagen alpha-2(IV) chain OS=Homo sapiens OX=9606 GN=COL4A2 PE=1 SV=4	COL4A2	167.55	8.4	9	9	13	1.689	1.999	1.471	0.65	0.836	0.635	0.411126	0.00206353
P18206	Vinculin OS=Homo sapiens OX=9606 GN=VCL PE=1 SV=4	VCL	123.8	8.6	9	9	9	0.619	0.806	0.6	1.375	1.648	1.83	2.39654	0.00221062
P05362	Intercellular adhesion molecule 1 OS=Homo sapiens OX=9606 GN=ICAM1 PE=1 SV=2	ICAM1	57.825	10.7	5	5	5	0.556	0.598	0.458	1.308	2.142	2.038	3.40447	0.00235036
P21399	Cytoplasmic aconitate hydratase OS=Homo sapiens OX=9606 GN=ACO1 PE=1 SV=3	ACO1	98.398	3.6	3	3	3	0.788	0.642	0.83	1.978	1.505	1.521	2.21416	0.00263046
Q99880	Histone H2B type 1-L OS=Homo sapiens OX=9606 GN=H2BC13 PE=1 SV=3	H2BC13	13.952	31.7	4	4	6	0.738	0.446	0.572	1.57	1.878	1.501	2.81834	0.00280998
O00622	CCN family member 1 OS=Homo sapiens OX=9606 GN=CCN1 PE=1 SV=1	CCN1	42.026	16	6	6	8	0.533	0.591	0.457	1.264	1.904	2.222	3.40923	0.00281933
P62857	40S ribosomal protein S28 OS=Homo sapiens OX=9606 GN=RPS28 PE=1 SV=1	RPS28	7.8409	15.9	1	1	1	0.651	0.39	0.506	1.721	1.548	2.456	3.70071	0.00298788
P30044	Peroxiredoxin-5, mitochondrial OS=Homo sapiens OX=9606 GN=PRDX5 PE=1 SV=4	PRDX5	22.086	6.5	1	1	1	0.705	0.742	0.517	1.486	1.624	2.089	2.64715	0.00304462
Q92734	Protein TFG OS=Homo sapiens OX=9606 GN=TFG PE=1 SV=2	TFG	43.447	2.5	1	1	1	0.524	0.84	0.528	1.733	1.608	1.952	2.79757	0.00318184
P11766	Alcohol dehydrogenase class-3 OS=Homo sapiens OX=9606 GN=ADH5 PE=1 SV=4	ADH5	39.724	4.5	1	1	1	0.615	0.29	0.385	1.659	2.336	1.766	4.46589	0.00322721
Q92626	Peroxidasin homolog OS=Homo sapiens OX=9606 GN=PXDN PE=1 SV=2	PXDN	165.27	19.6	28	28	45	1.949	1.539	1.702	0.867	0.581	0.779	0.429094	0.00343188
Q16643	Drebrin OS=Homo sapiens OX=9606 GN=DBN1 PE=1 SV=4	DBN1	71.428	2.5	1	1	1	0.443	0.494	0.518	1.319	2.492	1.457	3.62062	0.0035483
P14618	Pyruvate kinase PKM OS=Homo sapiens OX=9606 GN=PKM PE=1 SV=4	PKM	57.936	23.4	12	12	20	0.565	0.708	0.532	1.668	1.985	1.241	2.71136	0.00370336
P11047	Laminin subunit gamma-1 OS=Homo sapiens OX=9606 GN=LAMC1 PE=1 SV=3	LAMC1	177.6	17.5	22	22	29	1.86	1.329	1.751	0.855	0.782	0.67	0.467004	0.00383715
P31949	Protein S100-A11 OS=Homo sapiens OX=9606 GN=S100A11 PE=1 SV=2	S100A11	11.74	17.1	2	2	3	0.621	0.93	0.675	1.475	1.618	1.813	2.20395	0.00421988
Q14195	Dihydropyrimidinase-related protein 3 OS=Homo sapiens OX=9606 GN=DPYSL3 PE=1 SV=1	DPYSL3	61.963	1.9	1	1	5	1.656	1.723	1.444	0.668	0.965	0.72	0.487871	0.00424868
P37802	Transgelin-2 OS=Homo sapiens OX=9606 GN=TAGLN2 PE=1 SV=3	TAGLN2	22.391	9.5	2	2	3	0.342	0.56	0.262	1.436	2.495	1.649	4.79381	0.00460443
P62753	40S ribosomal protein S6 OS=Homo sapiens OX=9606 GN=RPS6 PE=1 SV=1	RPS6	28.68	8.8	2	2	2	0.631	0.758	0.915	1.779	1.669	1.388	2.09896	0.00460681
Q92743	Serine protease HTRA1 OS=Homo sapiens OX=9606 GN=HTRA1 PE=1 SV=1	HTRA1	51.286	9.6	5	5	6	1.546	1.712	1.57	0.811	0.826	0.54	0.450911	0.00462767
P02452	Collagen alpha-1(I) chain OS=Homo sapiens OX=9606 GN=COL1A1 PE=1 SV=5	COL1A1	138.94	52.9	58	55	164	1.773	1.791	1.617	0.456	0.286	0.65	0.268674	0.00467849
P08582	Melanotransferrin OS=Homo sapiens OX=9606 GN=MELTF PE=1 SV=2	MELTF	80.214	1.8	1	1	1	0.594	0.724	0.879	1.357	1.763	1.739	2.21165	0.00483906
Q08431	Lactadherin OS=Homo sapiens OX=9606 GN=MFGE8 PE=1 SV=3	MFGE8	43.104	32.3	10	10	20	1.8	1.243	1.463	0.767	0.847	0.748	0.52419	0.00501152
Q96A23	Copine-4 OS=Homo sapiens OX=9606 GN=CPNE4 PE=1 SV=1	CPNE4	62.394	4.3	2	2	4	0.92	0.703	0.832	1.469	1.369	1.833	1.90265	0.00553393
P17066	Heat shock 70 kDa protein 6 OS=Homo sapiens OX=9606 GN=HSPA6 PE=1 SV=2	HSPA6	71.027	6.2	4	1	6	0.653	0.846	0.584	1.326	1.981	1.552	2.33269	0.00618854
Q15691	Microtubule-associated protein RP/EB family member 1 OS=Homo sapiens OX=9606 GN=MAPRE1 PE=1 SV=3	MAPRE1	29.999	6.3	2	2	2	0.736	0.911	0.682	1.392	1.876	1.39	2	0.00639349
P09871	Complement C1s subcomponent OS=Homo sapiens OX=9606 GN=C1S PE=1 SV=1	C1S	76.684	17.3	10	10	11	1.856	1.411	1.635	0.938	0.657	0.86	0.500816	0.0064044
P04632	Calpain small subunit 1 OS=Homo sapiens OX=9606 GN=CAPNS1 PE=1 SV=1	CAPNS1	28.315	8.6	2	2	2	0.435	0.589	0.413	1.391	2.56	1.3	3.65414	0.00652118
P18124	60S ribosomal protein L7 OS=Homo sapiens OX=9606 GN=RPL7 PE=1 SV=1	RPL7	29.225	16.1	4	4	5	0.742	0.83	0.675	2.16	1.315	1.648	2.27993	0.00654443
Q15084	Protein disulfide-isomerase A6 OS=Homo sapiens OX=9606 GN=PDIA6 PE=1 SV=1	PDIA6	48.121	5.7	2	2	3	0.411	0.653	0.339	1.281	2.344	1.761	3.83892	0.00659898
P09382	Galectin-1 OS=Homo sapiens OX=9606 GN=LGALS1 PE=1 SV=2	LGALS1	14.716	27.4	3	3	4	0.691	0.946	0.594	1.427	1.572	1.518	2.02465	0.00664317
Q8IUX7	Adipocyte enhancer-binding protein 1 OS=Homo sapiens OX=9606 GN=AEBP1 PE=1 SV=1	AEBP1	130.93	2.2	2	2	3	1.671	2.295	1.524	0.419	0.657	0.768	0.335883	0.00732767
P50990	T-complex protein 1 subunit theta OS=Homo sapiens OX=9606 GN=CCT8 PE=1 SV=4	CCT8	59.62	16.6	9	9	11	0.591	0.659	0.649	1.324	2.16	1.249	2.49236	0.00755535
P13497	Bone morphogenetic protein 1 OS=Homo sapiens OX=9606 GN=BMP1 PE=1 SV=2	BMP1	111.25	10.4	9	9	9	1.502	1.564	1.862	0.991	0.626	0.665	0.463068	0.00767063
Q16891	MICOS complex subunit MIC60 OS=Homo sapiens OX=9606 GN=IMMT PE=1 SV=1	IMMT	83.677	2.5	1	1	1	0.468	0.484	0.316	1.474	2.675	1.17	4.19479	0.00788659
O75369	Filamin-B OS=Homo sapiens OX=9606 GN=FLNB PE=1 SV=2	FLNB	278.16	6.3	16	13	19	0.512	0.621	0.477	2.079	1.072	1.441	2.85217	0.00797328
P60900	Proteasome subunit alpha type-6 OS=Homo sapiens OX=9606 GN=PSMA6 PE=1 SV=1	PSMA6	27.399	4.1	1	1	1	0.747	0.652	0.689	1.837	1.951	1.146	2.36303	0.008451
P08174	Complement decay-accelerating factor OS=Homo sapiens OX=9606 GN=CD55 PE=1 SV=4	CD55	41.4	7.1	3	3	3	0.609	0.877	0.519	1.308	1.84	1.862	2.49875	0.00871145
P68133	Actin, alpha skeletal muscle OS=Homo sapiens OX=9606 GN=ACTA1 PE=1 SV=1	ACTA1	42.051	32.6	10	4	35	0.638	0.591	0.764	1.39	2.196	1.29	2.44656	0.00886228
Q15113	Procollagen C-endopeptidase enhancer 1 OS=Homo sapiens OX=9606 GN=PCOLCE PE=1 SV=2	PCOLCE	47.972	30.1	10	10	17	1.317	2.67	1.555	0.657	0.436	0.615	0.308192	0.00994898
Q12884	Prolyl endopeptidase FAP OS=Homo sapiens OX=9606 GN=FAP PE=1 SV=5	FAP	87.711	3.8	3	3	4	0.904	0.608	0.618	1.796	1.882	1.253	2.31502	0.00996704
P05155	Plasma protease C1 inhibitor OS=Homo sapiens OX=9606 GN=SERPING1 PE=1 SV=2	SERPING1	55.154	2.6	1	1	1	0.518	0.509	0.492	2.273	1.072	2.705	3.98288	0.0100016
P49368	T-complex protein 1 subunit gamma OS=Homo sapiens OX=9606 GN=CCT3 PE=1 SV=4	CCT3	60.533	14.7	7	7	8	0.512	0.518	0.487	1.454	2.599	1.083	3.38563	0.0110974
Q16851	UTP--glucose-1-phosphate uridylyltransferase OS=Homo sapiens OX=9606 GN=UGP2 PE=1 SV=5	UGP2	56.94	7.1	3	3	3	0.45	0.568	0.457	1.83	2.467	1.008	3.59661	0.0111458
P07737	Profilin-1 OS=Homo sapiens OX=9606 GN=PFN1 PE=1 SV=2	PFN1	15.054	42.1	5	3	4	0.692	0.964	0.542	1.39	1.805	1.712	2.23248	0.0111542
Q06830	Peroxiredoxin-1 OS=Homo sapiens OX=9606 GN=PRDX1 PE=1 SV=1	PRDX1	22.11	27.6	6	5	8	0.84	0.866	0.615	1.608	1.302	2.046	2.13529	0.0114988
P98095	Fibulin-2 OS=Homo sapiens OX=9606 GN=FBLN2 PE=1 SV=2	FBLN2	126.57	3.6	4	4	4	1.338	1.581	1.865	0.912	0.708	0.982	0.543896	0.0115054
Q9BXJ1	Complement C1q tumor necrosis factor-related protein 1 OS=Homo sapiens OX=9606 GN=C1QTNF1 PE=1 SV=1	C1QTNF1	31.742	4.6	1	1	1	2.362	1.018	3.038	0.526	0.276	0.337	0.17747	0.0119419
P62826	GTP-binding nuclear protein Ran OS=Homo sapiens OX=9606 GN=RAN PE=1 SV=3	RAN	24.423	14.8	3	3	4	0.379	0.644	0.408	1.646	2.54	1.101	3.69462	0.0120277
P12111	Collagen alpha-3(VI) chain OS=Homo sapiens OX=9606 GN=COL6A3 PE=1 SV=5	COL6A3	343.67	16.3	49	49	71	0.805	0.638	0.898	1.471	1.776	1.215	1.90602	0.0124618
O43175	D-3-phosphoglycerate dehydrogenase OS=Homo sapiens OX=9606 GN=PHGDH PE=1 SV=4	PHGDH	56.65	7.1	3	3	4	0.492	0.805	0.424	1.392	2.287	1.403	2.95293	0.0125833
Q00610	Clathrin heavy chain 1 OS=Homo sapiens OX=9606 GN=CLTC PE=1 SV=5	CLTC	191.61	9.3	14	10	20	0.409	0.341	0.501	1.326	2.879	1.085	4.22862	0.0128042
O00232	26S proteasome non-ATPase regulatory subunit 12 OS=Homo sapiens OX=9606 GN=PSMD12 PE=1 SV=3	PSMD12	52.904	3.1	1	1	1	0.705	0.776	0.657	1.133	2.067	1.54	2.21703	0.0129838
P10909	Clusterin OS=Homo sapiens OX=9606 GN=CLU PE=1 SV=1	CLU	52.494	13.6	6	6	10	1.672	1.474	1.903	1.028	0.694	0.559	0.451773	0.0130774
O00468	Agrin OS=Homo sapiens OX=9606 GN=AGRN PE=1 SV=6	AGRN	217.32	17.8	25	25	32	1.315	2.784	1.291	0.569	0.391	0.576	0.284972	0.0132088
P31327	Carbamoyl-phosphate synthase [ammonia], mitochondrial OS=Homo sapiens OX=9606 GN=CPS1 PE=1 SV=2	CPS1	164.94	1.1	1	1	1	0.975	0.732	0.933	1.773	1.269	1.665	1.78295	0.013304
P28072	Proteasome subunit beta type-6 OS=Homo sapiens OX=9606 GN=PSMB6 PE=1 SV=4	PSMB6	25.357	7.9	2	2	2	0.574	0.757	0.618	1.9	2.043	1.082	2.57825	0.013484
P13667	Protein disulfide-isomerase A4 OS=Homo sapiens OX=9606 GN=PDIA4 PE=1 SV=2	PDIA4	72.932	7.4	4	4	4	0.46	0.688	0.564	1.19	2.415	1.371	2.90654	0.0136736
Q99436	Proteasome subunit beta type-7 OS=Homo sapiens OX=9606 GN=PSMB7 PE=1 SV=1	PSMB7	29.965	14.4	4	4	4	0.548	0.828	0.625	1.816	1.979	1.13	2.46127	0.0139847
P02751	Fibronectin OS=Homo sapiens OX=9606 GN=FN1 PE=1 SV=5	FN1	272.32	32.5	70	70	218	1.583	1.151	2.5	0.714	0.555	0.603	0.357661	0.0143049
Q12805	EGF-containing fibulin-like extracellular matrix protein 1 OS=Homo sapiens OX=9606 GN=EFEMP1 PE=1 SV=2	EFEMP1	54.64	4.9	2	2	2	1.96	1.686	1.732	0.644	0.447	1.012	0.391038	0.0145924
P00338	L-lactate dehydrogenase A chain OS=Homo sapiens OX=9606 GN=LDHA PE=1 SV=2	LDHA	36.688	13	4	3	6	0.543	0.961	0.56	2.218	1.624	1.382	2.53101	0.0150893
P05106	Integrin beta-3 OS=Homo sapiens OX=9606 GN=ITGB3 PE=1 SV=2	ITGB3	87.057	8.9	6	6	7	0.546	0.84	0.467	1.184	2.198	1.845	2.82083	0.0151604
P21291	Cysteine and glycine-rich protein 1 OS=Homo sapiens OX=9606 GN=CSRP1 PE=1 SV=3	CSRP1	20.567	25.4	3	3	4	0.607	0.477	0.772	1.35	1.773	1.077	2.26293	0.0152111
Q9BRK5	45 kDa calcium-binding protein OS=Homo sapiens OX=9606 GN=SDF4 PE=1 SV=1	SDF4	41.806	10.2	3	3	3	0.994	1.006	0.868	1.221	1.613	1.379	1.46897	0.0152347
Q01082	Spectrin beta chain, non-erythrocytic 1 OS=Homo sapiens OX=9606 GN=SPTBN1 PE=1 SV=2	SPTBN1	274.61	0.7	2	2	2	0.79	0.642	0.834	2.13	1.176	1.882	2.2895	0.0152907
Q8IUR6	CREB3 regulatory factor OS=Homo sapiens OX=9606 GN=CREBRF PE=1 SV=2	CREBRF	72.148	1.6	1	1	1	0.788	1.015	0.549	1.763	1.451	1.677	2.07951	0.0154871
Q99592	Zinc finger and BTB domain-containing protein 18 OS=Homo sapiens OX=9606 GN=ZBTB18 PE=1 SV=1	ZBTB18	58.354	2.3	1	1	3	1.17	2.648	1.828	0.461	0.687	0.294	0.255402	0.0158261
Q14112	Nidogen-2 OS=Homo sapiens OX=9606 GN=NID2 PE=1 SV=3	NID2	151.25	17.6	21	21	30	1.942	1.302	2.287	0.674	0.354	0.752	0.321822	0.0159641
P09496	Clathrin light chain A OS=Homo sapiens OX=9606 GN=CLTA PE=1 SV=1	CLTA	27.076	3.2	1	1	1	0.305	0.567	0.277	1.004	2.845	1.517	4.67015	0.0163506
Q9H5V8	CUB domain-containing protein 1 OS=Homo sapiens OX=9606 GN=CDCP1 PE=1 SV=3	CDCP1	92.931	8.3	6	6	7	0.201	0.397	0.161	1.787	0.791	3.355	7.81686	0.0167984
Q99715	Collagen alpha-1(XII) chain OS=Homo sapiens OX=9606 GN=COL12A1 PE=1 SV=2	COL12A1	333.14	29.2	82	81	144	2.642	1.194	1.848	0.35	0.469	0.77	0.279557	0.017128
P40227	T-complex protein 1 subunit zeta OS=Homo sapiens OX=9606 GN=CCT6A PE=1 SV=3	CCT6A	58.024	7	4	4	4	0.498	0.776	0.456	1.322	2.638	1.358	3.07399	0.0171724
P01024	Complement C3 OS=Homo sapiens OX=9606 GN=C3 PE=1 SV=2	C3	187.15	5.4	9	2	2	1.631	1.694	1.64	0.934	0.891	0.493	0.466868	0.0177202
P61158	Actin-related protein 3 OS=Homo sapiens OX=9606 GN=ACTR3 PE=1 SV=3	ACTR3	47.371	12.9	4	4	4	0.695	0.704	0.793	1.413	1.884	1.06	1.98768	0.0181165
P12109	Collagen alpha-1(VI) chain OS=Homo sapiens OX=9606 GN=COL6A1 PE=1 SV=3	COL6A1	108.53	15.2	13	13	20	0.875	0.89	0.979	1.285	1.802	1.284	1.59293	0.0184571
P30086	Phosphatidylethanolamine-binding protein 1 OS=Homo sapiens OX=9606 GN=PEBP1 PE=1 SV=3	PEBP1	21.057	4.8	1	1	1	0.659	0.843	0.484	1.191	1.656	2.271	2.57704	0.0188999
Q16658	Fascin OS=Homo sapiens OX=9606 GN=FSCN1 PE=1 SV=3	FSCN1	54.529	8.7	4	4	4	0.621	1.117	0.511	1.633	1.797	1.826	2.33704	0.0189376
P49257	Protein ERGIC-53 OS=Homo sapiens OX=9606 GN=LMAN1 PE=1 SV=2	LMAN1	57.548	2	1	1	1	0.26	0.37	0.208	0.858	3.384	1.162	6.44869	0.0189491
P18065	Insulin-like growth factor-binding protein 2 OS=Homo sapiens OX=9606 GN=IGFBP2 PE=1 SV=2	IGFBP2	34.814	4	1	1	2	0.228	0.414	0.23	0.941	3.351	1.098	6.18119	0.0192819
P17987	T-complex protein 1 subunit alpha OS=Homo sapiens OX=9606 GN=TCP1 PE=1 SV=1	TCP1	60.343	4	2	2	2	0.698	1.068	0.799	1.313	1.724	1.43	1.74152	0.0193319
Q9P2E9	Ribosome-binding protein 1 OS=Homo sapiens OX=9606 GN=RRBP1 PE=1 SV=5	RRBP1	152.45	14.5	4	4	4	0.325	0.433	0.306	1.111	3.242	0.999	5.03008	0.0195394
P04075	Fructose-bisphosphate aldolase A OS=Homo sapiens OX=9606 GN=ALDOA PE=1 SV=2	ALDOA	39.42	28.6	11	10	15	0.621	0.969	0.528	1.721	1.212	1.628	2.15345	0.0202648
P04083	Annexin A1 OS=Homo sapiens OX=9606 GN=ANXA1 PE=1 SV=2	ANXA1	38.714	9.8	4	4	4	0.295	0.582	0.318	1.068	2.966	1.221	4.39749	0.0212164
P59998	Actin-related protein 2/3 complex subunit 4 OS=Homo sapiens OX=9606 GN=ARPC4 PE=1 SV=3	ARPC4	19.667	16.1	3	3	3	0.792	0.458	0.93	2.106	1.46	1.571	2.35642	0.0214254
Q99832	T-complex protein 1 subunit eta OS=Homo sapiens OX=9606 GN=CCT7 PE=1 SV=2	CCT7	59.366	4.1	2	2	2	0.671	0.999	0.566	2.156	1.247	1.752	2.30546	0.0223661
P55290	Cadherin-13 OS=Homo sapiens OX=9606 GN=CDH13 PE=1 SV=1	CDH13	78.286	6.2	4	4	4	0.574	1.114	0.502	1.844	1.458	1.94	2.39361	0.0237612
P41217	OX-2 membrane glycoprotein OS=Homo sapiens OX=9606 GN=CD200 PE=1 SV=4	CD200	31.264	3.6	1	1	1	0.482	0.972	0.367	1.674	1.416	2.364	2.99506	0.0237675
O14818	Proteasome subunit alpha type-7 OS=Homo sapiens OX=9606 GN=PSMA7 PE=1 SV=1	PSMA7	27.887	14.5	4	4	6	0.5	0.698	0.558	1.392	2.575	1.058	2.86162	0.0243225
P67936	Tropomyosin alpha-4 chain OS=Homo sapiens OX=9606 GN=TPM4 PE=1 SV=3	TPM4	28.521	29.8	8	5	9	0.398	0.792	0.478	1.008	2.192	1.874	3.04197	0.0245023
Q9BQE3	Tubulin alpha-1C chain OS=Homo sapiens OX=9606 GN=TUBA1C PE=1 SV=1	TUBA1C	49.895	17.6	6	2	6	0.556	0.428	0.644	1.225	2.657	1.115	3.06941	0.0245157
P09110	3-ketoacyl-CoA thiolase, peroxisomal OS=Homo sapiens OX=9606 GN=ACAA1 PE=1 SV=2	ACAA1	44.292	4	1	1	2	0.794	0.735	0.916	1.859	1.118	2.019	2.04335	0.0246938
Q99613	Eukaryotic translation initiation factor 3 subunit C OS=Homo sapiens OX=9606 GN=EIF3C PE=1 SV=1	EIF3C	105.34	3.8	3	3	3	0.531	0.55	0.744	1.218	2.481	1.173	2.66959	0.0249681
P58215	Lysyl oxidase homolog 3 OS=Homo sapiens OX=9606 GN=LOXL3 PE=1 SV=1	LOXL3	83.166	2	1	1	1	1.491	1.739	1.542	0.748	0.673	1.192	0.547569	0.025373
Q07020	60S ribosomal protein L18 OS=Homo sapiens OX=9606 GN=RPL18 PE=1 SV=2	RPL18	21.634	5.9	1	1	1	0.312	0.533	0.45	1.364	2.921	0.92	4.01931	0.0256469
P49588	Alanine--tRNA ligase, cytoplasmic OS=Homo sapiens OX=9606 GN=AARS PE=1 SV=2	AARS	106.81	3.5	3	3	3	0.604	0.958	0.609	1.422	2.084	1.203	2.16905	0.0257886
Q15370	Elongin-B OS=Homo sapiens OX=9606 GN=ELOB PE=1 SV=1	ELOB	13.133	11	1	1	1	0.548	0.853	0.471	1.321	2.348	1.211	2.60684	0.0259338
P53396	ATP-citrate synthase OS=Homo sapiens OX=9606 GN=ACLY PE=1 SV=3	ACLY	120.84	6.6	7	7	8	0.396	0.527	0.418	1.134	2.767	0.952	3.61894	0.0261523
P00326	Alcohol dehydrogenase 1C OS=Homo sapiens OX=9606 GN=ADH1C PE=1 SV=2	ADH1C	39.867	4.5	1	1	2	0.95	0.668	0.974	1.958	1.248	1.587	1.84915	0.0264113
P63010	AP-2 complex subunit beta OS=Homo sapiens OX=9606 GN=AP2B1 PE=1 SV=1	AP2B1	104.55	0.9	1	1	1	0.74	0.539	0.806	1.523	2.183	1.084	2.29736	0.0270386
Q9UBG0	C-type mannose receptor 2 OS=Homo sapiens OX=9606 GN=MRC2 PE=1 SV=2	MRC2	166.67	2.8	4	4	5	0.692	0.752	0.542	1.17	2.411	1.271	2.4431	0.0270854
P07437	Tubulin beta chain OS=Homo sapiens OX=9606 GN=TUBB PE=1 SV=2	TUBB	49.67	14	5	2	7	0.758	0.626	0.832	2.412	1.1	1.796	2.39531	0.0271449
Q14204	Cytoplasmic dynein 1 heavy chain 1 OS=Homo sapiens OX=9606 GN=DYNC1H1 PE=1 SV=5	DYNC1H1	532.4	3.6	16	16	16	0.381	0.616	0.556	1.09	2.447	1.096	2.98326	0.0275548
P54577	Tyrosine--tRNA ligase, cytoplasmic OS=Homo sapiens OX=9606 GN=YARS PE=1 SV=4	YARS	59.143	4.4	2	2	2	0.726	0.717	0.906	1.313	2.058	1.174	1.93487	0.0276154
Q86VP6	Cullin-associated NEDD8-dissociated protein 1 OS=Homo sapiens OX=9606 GN=CAND1 PE=1 SV=2	CAND1	136.37	0.7	1	1	1	0.527	0.833	0.663	1.215	2.284	1.247	2.34602	0.0280602
Q01518	Adenylyl cyclase-associated protein 1 OS=Homo sapiens OX=9606 GN=CAP1 PE=1 SV=5	CAP1	51.901	6.3	3	3	4	0.443	0.772	0.327	1.256	2.614	1.216	3.29831	0.0282707
P07602	Prosaposin OS=Homo sapiens OX=9606 GN=PSAP PE=1 SV=2	PSAP	58.112	7.8	4	4	4	0.828	0.852	0.666	1.969	1.083	2.073	2.18457	0.0283167
P00352	Retinal dehydrogenase 1 OS=Homo sapiens OX=9606 GN=ALDH1A1 PE=1 SV=2	ALDH1A1	54.861	2.2	1	1	1	0.944	0.866	0.868	1.898	1.124	1.724	1.77222	0.0284489
P51149	Ras-related protein Rab-7a OS=Homo sapiens OX=9606 GN=RAB7A PE=1 SV=1	RAB7A	23.489	22.2	4	4	5	0.792	1.151	0.873	1.442	1.592	1.273	1.52947	0.028487
P61586	Transforming protein RhoA OS=Homo sapiens OX=9606 GN=RHOA PE=1 SV=1	RHOA	21.768	15	3	3	3	0.714	1.146	0.569	1.787	1.426	1.599	1.98106	0.0287487
P32119	Peroxiredoxin-2 OS=Homo sapiens OX=9606 GN=PRDX2 PE=1 SV=5	PRDX2	21.892	14.1	3	2	4	0.606	1.137	0.482	1.651	1.536	1.766	2.22607	0.0288619
P61019	Ras-related protein Rab-2A OS=Homo sapiens OX=9606 GN=RAB2A PE=1 SV=1	RAB2A	23.545	16.5	3	3	3	0.513	1.024	0.565	1.367	2.058	1.359	2.27593	0.0291889
Q9NRN5	Olfactomedin-like protein 3 OS=Homo sapiens OX=9606 GN=OLFML3 PE=2 SV=1	OLFML3	46.01	11.6	4	4	6	2.005	1.352	1.942	0.886	0.495	0.997	0.448764	0.0296704
O43795	Unconventional myosin-Ib OS=Homo sapiens OX=9606 GN=MYO1B PE=1 SV=3	MYO1B	131.98	3.2	4	4	4	0.612	1.025	0.47	1.244	1.975	1.632	2.30233	0.0305353
Q14019	Coactosin-like protein OS=Homo sapiens OX=9606 GN=COTL1 PE=1 SV=3	COTL1	15.945	12	2	2	3	0.796	0.809	0.539	1.366	1.263	2.558	2.41931	0.0310094
P05121	Plasminogen activator inhibitor 1 OS=Homo sapiens OX=9606 GN=SERPINE1 PE=1 SV=1	SERPINE1	45.059	24.4	9	9	28	0.942	1.056	0.92	1.364	1.182	1.684	1.44962	0.0311437
O43707	Alpha-actinin-4 OS=Homo sapiens OX=9606 GN=ACTN4 PE=1 SV=2	ACTN4	104.85	18.2	14	10	15	0.603	1.044	0.515	1.231	1.828	1.52	2.11795	0.0317999
P00533	Epidermal growth factor receptor OS=Homo sapiens OX=9606 GN=EGFR PE=1 SV=2	EGFR	134.28	3	3	3	3	0.486	1.066	0.504	1.331	2.001	1.523	2.36138	0.0318352
P12110	Collagen alpha-2(VI) chain OS=Homo sapiens OX=9606 GN=COL6A2 PE=1 SV=4	COL6A2	108.58	11.7	12	12	20	0.739	0.464	0.933	1.373	2.17	1.328	2.28043	0.0318952
Q15008	26S proteasome non-ATPase regulatory subunit 6 OS=Homo sapiens OX=9606 GN=PSMD6 PE=1 SV=1	PSMD6	45.531	7.5	3	3	3	0.447	0.544	0.517	1.197	2.852	0.956	3.31897	0.032659
Q7L576	Cytoplasmic FMR1-interacting protein 1 OS=Homo sapiens OX=9606 GN=CYFIP1 PE=1 SV=1	CYFIP1	145.18	1.5	2	2	2	0.594	0.702	0.621	1.044	2.45	1.268	2.48409	0.0327504
P61604	10 kDa heat shock protein, mitochondrial OS=Homo sapiens OX=9606 GN=HSPE1 PE=1 SV=2	HSPE1	10.932	13.7	1	1	2	0.83	1.122	0.782	1.672	1.196	1.738	1.68471	0.03302
P17948	Vascular endothelial growth factor receptor 1 OS=Homo sapiens OX=9606 GN=FLT1 PE=1 SV=2	FLT1	150.77	1.3	2	2	2	1.734	1.357	1.868	0.927	0.552	1.054	0.510788	0.0335839
P28300	Protein-lysine 6-oxidase OS=Homo sapiens OX=9606 GN=LOX PE=1 SV=2	LOX	46.944	15.3	4	4	5	0.748	0.898	0.849	1.397	1.569	1.009	1.59319	0.0340311
P47895	Aldehyde dehydrogenase family 1 member A3 OS=Homo sapiens OX=9606 GN=ALDH1A3 PE=1 SV=2	ALDH1A3	56.108	2.3	1	1	2	0.507	0.591	0.317	0.959	2.864	1.251	3.58587	0.0343213
P40261	Nicotinamide N-methyltransferase OS=Homo sapiens OX=9606 GN=NNMT PE=1 SV=1	NNMT	29.574	9.8	3	3	3	0.623	0.411	0.48	2.887	1.948	0.826	3.7391	0.0357511
Q9Y6C2	EMILIN-1 OS=Homo sapiens OX=9606 GN=EMILIN1 PE=1 SV=3	EMILIN1	106.69	11.7	12	12	12	2.11	1.062	2.106	0.935	0.682	0.734	0.445434	0.0358433
P00533	Epidermal growth factor receptor OS=Homo sapiens OX=9606 GN=EGFR PE=1 SV=2	EGFR	38.714	9.8	4	4	4	0.304	0.646	0.219	1.016	3.062	1.146	4.46878	0.0359782
Q14974	Importin subunit beta-1 OS=Homo sapiens OX=9606 GN=KPNB1 PE=1 SV=2	KPNB1	97.169	1.8	1	1	1	0.845	0.975	0.777	1.268	1.894	1.187	1.67462	0.03604
O75083	WD repeat-containing protein 1 OS=Homo sapiens OX=9606 GN=WDR1 PE=1 SV=4	WDR1	66.193	6.3	3	3	4	0.476	1.047	0.533	1.228	2.057	1.53	2.34193	0.0362221
P20339	Ras-related protein Rab-5A OS=Homo sapiens OX=9606 GN=RAB5A PE=1 SV=2	RAB5A	23.658	16.3	3	2	3	0.424	0.816	0.449	1.172	2.598	1.155	2.91593	0.0376869
O00462	Beta-mannosidase OS=Homo sapiens OX=9606 GN=MANBA PE=1 SV=3	MANBA	100.89	2	2	2	3	0.724	1.158	0.683	1.242	1.57	1.727	1.76959	0.0380728
Q01995	Transgelin OS=Homo sapiens OX=9606 GN=TAGLN PE=1 SV=4	TAGLN	22.611	21.9	4	4	6	0.845	1.06	0.637	1.241	1.482	2.025	1.86782	0.0382246
Q13219	Pappalysin-1 OS=Homo sapiens OX=9606 GN=PAPPA PE=1 SV=3	PAPPA	180.97	12.4	15	15	20	1.223	1.246	1.565	1.096	1.014	0.97	0.76351	0.0382335
O60701	UDP-glucose 6-dehydrogenase OS=Homo sapiens OX=9606 GN=UGDH PE=1 SV=1	UGDH	55.023	2.6	1	1	2	0.612	0.761	0.468	1.04	2.496	1.281	2.61651	0.0385325
P36578	60S ribosomal protein L4 OS=Homo sapiens OX=9606 GN=RPL4 PE=1 SV=5	RPL4	47.697	3.7	2	2	3	0.351	0.461	0.265	0.939	3.21	0.872	4.66202	0.0385408
P62195	26S proteasome regulatory subunit 8 OS=Homo sapiens OX=9606 GN=PSMC5 PE=1 SV=1	PSMC5	45.626	6.7	3	3	3	0.346	0.534	0.404	1.212	3.081	0.827	3.98754	0.0391182
P62805	Histone H4 OS=Homo sapiens OX=9606 GN=H4C1 PE=1 SV=2	H4C1	11.367	50.5	5	5	7	0.43	0.266	0.343	0.736	3.421	1.164	5.12127	0.039153
O75531	Barrier-to-autointegration factor OS=Homo sapiens OX=9606 GN=BANF1 PE=1 SV=1	BANF1	10.058	9	1	1	1	0.472	0.305	0.335	0.699	3.167	1.36	4.69964	0.0393138
Q14315	Filamin-C OS=Homo sapiens OX=9606 GN=FLNC PE=1 SV=3	FLNC	291.02	2.3	7	4	9	0.418	0.709	0.538	1.191	2.798	1.055	3.02943	0.0396156
P11166	Solute carrier family 2, facilitated glucose transporter member 1 OS=Homo sapiens OX=9606 GN=SLC2A1 PE=1 SV=2	SLC2A1	54.083	2	1	1	1	0.373	1.163	0.4	1.674	1.824	1.599	2.63275	0.0396859
Q9Y6D5	Brefeldin A-inhibited guanine nucleotide-exchange protein 2 OS=Homo sapiens OX=9606 GN=ARFGEF2 PE=1 SV=3	ARFGEF2	202.04	0.8	1	1	1	0.795	1.223	0.735	1.4	1.551	1.411	1.58445	0.039889
P63104	14-3-3 protein zeta/delta OS=Homo sapiens OX=9606 GN=YWHAZ PE=1 SV=1	YWHAZ	27.745	33.5	9	5	15	0.612	0.992	0.468	1.448	1.176	2.205	2.3306	0.0401077
P13726	Tissue factor OS=Homo sapiens OX=9606 GN=F3 PE=1 SV=1	F3	33.067	7.1	2	2	4	0.59	1.014	0.408	1.784	2.183	1.152	2.54423	0.0404216
P06576	ATP synthase subunit beta, mitochondrial OS=Homo sapiens OX=9606 GN=ATP5F1B PE=1 SV=3	ATP5F1B	56.559	4	2	2	2	0.29	0.414	0.318	0.711	3.376	1.11	5.08513	0.0408568
P62906	60S ribosomal protein L10a OS=Homo sapiens OX=9606 GN=RPL10A PE=1 SV=2	RPL10A	24.831	6	1	1	1	0.315	0.581	0.526	1.776	2.679	0.78	3.68143	0.0409869
P60903	Protein S100-A10 OS=Homo sapiens OX=9606 GN=S100A10 PE=1 SV=2	S100A10	11.203	17.5	2	2	5	0.344	0.862	0.347	1.194	2.593	1.174	3.19446	0.0415765
P14543	Nidogen-1 OS=Homo sapiens OX=9606 GN=NID1 PE=1 SV=3	NID1	136.38	15.7	15	15	19	2.145	0.965	2.042	0.876	0.58	0.659	0.41052	0.0416396
P14210	Hepatocyte growth factor OS=Homo sapiens OX=9606 GN=HGF PE=1 SV=2	HGF	83.133	2.7	2	2	2	2.412	1.108	2.054	0.69	0.38	0.922	0.357374	0.0418722
P13797	Plastin-3 OS=Homo sapiens OX=9606 GN=PLS3 PE=1 SV=4	PLS3	70.81	6.5	4	4	4	0.828	0.701	0.907	1.893	1.045	2.191	2.1055	0.0421814
P21333	Filamin-A OS=Homo sapiens OX=9606 GN=FLNA PE=1 SV=4	FLNA	280.74	11.4	25	23	30	0.645	0.754	0.598	1.064	2.428	1.187	2.34301	0.0426183
O94808	Glutamine--fructose-6-phosphate aminotransferase [isomerizing] 2 OS=Homo sapiens OX=9606 GN=GFPT2 PE=1 SV=3	GFPT2	76.93	2.3	2	2	2	0.316	0.628	0.378	1.15	3.038	0.9	3.84871	0.042701
P14314	Glucosidase 2 subunit beta OS=Homo sapiens OX=9606 GN=PRKCSH PE=1 SV=2	PRKCSH	59.425	1.9	1	1	1	0.514	0.743	0.472	1.012	2.661	1.17	2.80104	0.0452141
P98160	Basement membrane-specific heparan sulfate proteoglycan core protein OS=Homo sapiens OX=9606 GN=HSPG2 PE=1 SV=4	HSPG2	468.83	13.4	47	47	60	1.624	1.056	2.081	0.95	0.558	0.776	0.479731	0.0458359
P15144	Aminopeptidase N OS=Homo sapiens OX=9606 GN=ANPEP PE=1 SV=4	ANPEP	109.54	9.8	9	9	14	0.333	0.596	0.304	1.001	3.177	0.918	4.13301	0.0459931
Q01813	ATP-dependent 6-phosphofructokinase, platelet type OS=Homo sapiens OX=9606 GN=PFKP PE=1 SV=2	PFKP	85.595	2.9	2	2	2	0.174	0.41	0.157	0.778	3.422	0.688	6.59649	0.0469425
P08758	Annexin A5 OS=Homo sapiens OX=9606 GN=ANXA5 PE=1 SV=2	ANXA5	35.936	24.7	9	9	13	0.236	0.895	0.223	1.161	2.531	1.283	3.6743	0.0472577
P07900	Heat shock protein HSP 90-alpha OS=Homo sapiens OX=9606 GN=HSP90AA1 PE=1 SV=5	HSP90AA1	84.659	18.9	12	4	16	0.517	0.816	0.556	1.088	2.609	1.178	2.58073	0.0473884
P09486	SPARC OS=Homo sapiens OX=9606 GN=SPARC PE=1 SV=1	SPARC	34.632	14.2	4	4	7	2.486	1.07	1.872	0.744	0.477	0.943	0.398674	0.0474143
Q99460	26S proteasome non-ATPase regulatory subunit 1 OS=Homo sapiens OX=9606 GN=PSMD1 PE=1 SV=2	PSMD1	105.84	1.9	2	2	2	0.491	0.626	0.476	1.068	2.858	0.972	3.0747	0.0477703
Q9UNM6	26S proteasome non-ATPase regulatory subunit 13 OS=Homo sapiens OX=9606 GN=PSMD13 PE=1 SV=2	PSMD13	42.945	4.3	2	2	2	0.452	0.659	0.494	1.157	2.822	0.928	3.05732	0.0482001
Q9HD89	Resistin OS=Homo sapiens OX=9606 GN=RETN PE=1 SV=1	RETN	11.419	16.7	1	1	1	0.495	0.668	0.521	0.936	1.38	3.252	3.30641	0.0485037
P27708	CAD protein OS=Homo sapiens OX=9606 GN=CAD PE=1 SV=3	CAD	242.98	0.6	1	1	1	0.316	0.484	0.278	0.921	3.407	0.811	4.76716	0.0491682
P07203	Glutathione peroxidase 1 OS=Homo sapiens OX=9606 GN=GPX1 PE=1 SV=4	GPX1	22.088	4.4	1	1	1	0.356	0.515	0.443	0.796	3.115	1.118	3.82725	0.0500085
P49591	Serine--tRNA ligase, cytoplasmic OS=Homo sapiens OX=9606 GN=SARS PE=1 SV=3	SARS	58.777	4.3	2	2	2	0.667	0.69	0.603	2.945	0.898	1.891	2.92551	0.0507121
P02458	Collagen alpha-1(II) chain OS=Homo sapiens OX=9606 GN=COL2A1 PE=1 SV=3	COL2A1	141.78	5.5	6	1	10	0.351	0.663	0.454	1.3	0.95	3.808	4.1267	0.0510851
P20618	Proteasome subunit beta type-1 OS=Homo sapiens OX=9606 GN=PSMB1 PE=1 SV=2	PSMB1	26.489	8.7	2	2	2	0.523	0.686	0.65	1.259	2.581	0.936	2.56912	0.0518542
P43034	Platelet-activating factor acetylhydrolase IB subunit alpha OS=Homo sapiens OX=9606 GN=PAFAH1B1 PE=1 SV=2	PAFAH1B1	46.637	9.3	3	3	4	0.511	0.887	0.445	1.161	2.514	1.11	2.59631	0.0523567
Q9Y490	Talin-1 OS=Homo sapiens OX=9606 GN=TLN1 PE=1 SV=3	TLN1	269.76	6.5	13	13	13	0.701	0.863	0.569	0.993	2.269	1.378	2.17534	0.0525037
P08253	72 kDa type IV collagenase OS=Homo sapiens OX=9606 GN=MMP2 PE=1 SV=2	MMP2	73.881	27.4	17	17	29	2.722	0.807	2.248	0.604	0.417	0.7	0.297905	0.0527267
P29279	CCN family member 2 OS=Homo sapiens OX=9606 GN=CCN2 PE=1 SV=2	CCN2	38.091	14.6	5	5	9	0.496	0.688	0.416	0.852	1.494	3.214	3.475	0.0530449
P11021	Endoplasmic reticulum chaperone BiP OS=Homo sapiens OX=9606 GN=HSPA5 PE=1 SV=2	HSPA5	72.332	26.8	16	15	21	0.528	0.562	0.55	0.938	2.341	0.919	2.55976	0.0533148
P16035	Metalloproteinase inhibitor 2 OS=Homo sapiens OX=9606 GN=TIMP2 PE=1 SV=2	TIMP2	24.399	20.9	5	5	7	2.529	0.867	1.891	0.626	0.546	0.784	0.369964	0.0533813
P62330	ADP-ribosylation factor 6 OS=Homo sapiens OX=9606 GN=ARF6 PE=1 SV=2	ARF6	20.082	6.3	1	1	1	0.693	1.049	0.545	2.073	1.043	2.083	2.27328	0.0535178
Q9BVC6	Transmembrane protein 109 OS=Homo sapiens OX=9606 GN=TMEM109 PE=1 SV=1	TMEM109	26.21	4.9	1	1	1	0.21	0.399	0.185	0.607	3.73	0.902	6.59824	0.0535335
Q9BZQ8	Protein Niban 1 OS=Homo sapiens OX=9606 GN=NIBAN1 PE=1 SV=1	NIBAN1	103.13	1.5	1	1	1	0.329	1.014	0.36	1.516	2.424	1.08	2.94774	0.0536348
Q6ZV73	FYVE, RhoGEF and PH domain-containing protein 6 OS=Homo sapiens OX=9606 GN=FGD6 PE=1 SV=2	FGD6	160.81	0.8	1	1	2	0.7	0.206	0.534	1.286	2.818	1.034	3.56806	0.054174
Q06210	Glutamine--fructose-6-phosphate aminotransferase [isomerizing] 1 OS=Homo sapiens OX=9606 GN=GFPT1 PE=1 SV=3	GFPT1	78.806	4.1	3	3	4	0.359	0.544	0.346	0.905	3.216	0.885	4.00801	0.0544182
P26641	Elongation factor 1-gamma OS=Homo sapiens OX=9606 GN=EEF1G PE=1 SV=3	EEF1G	50.118	5	2	2	2	0.28	0.576	0.377	1.006	3.224	0.84	4.11192	0.0544714
Q7Z406	Myosin-14 OS=Homo sapiens OX=9606 GN=MYH14 PE=1 SV=2	MYH14	227.87	2.8	7	1	10	0.244	0.408	0.302	0.836	3.598	0.729	5.41195	0.0548402
P27824	Calnexin OS=Homo sapiens OX=9606 GN=CANX PE=1 SV=2	CANX	67.567	6.8	4	4	4	0.218	0.461	0.272	0.621	3.49	1.086	5.46477	0.0554467
Q99985	Semaphorin-3C OS=Homo sapiens OX=9606 GN=SEMA3C PE=2 SV=2	SEMA3C	85.206	1.3	1	1	1	0.621	1.14	0.696	1.116	1.639	1.843	1.87139	0.0558893
Q13418	Integrin-linked protein kinase OS=Homo sapiens OX=9606 GN=ILK PE=1 SV=2	ILK	51.419	1.8	1	1	2	0.257	0.628	0.274	0.668	3.073	1.45	4.47886	0.0560153
P21266	Glutathione S-transferase Mu 3 OS=Homo sapiens OX=9606 GN=GSTM3 PE=1 SV=3	GSTM3	26.559	4	1	1	2	0.314	0.643	0.362	0.977	3.132	0.915	3.80895	0.0560312
Q9BY76	Angiopoietin-related protein 4 OS=Homo sapiens OX=9606 GN=ANGPTL4 PE=1 SV=2	ANGPTL4	45.214	10.6	3	3	4	0.425	0.972	0.328	1.039	2.475	1.415	2.85739	0.0572252
P05023	Sodium/potassium-transporting ATPase subunit alpha-1 OS=Homo sapiens OX=9606 GN=ATP1A1 PE=1 SV=1	ATP1A1	112.89	10.8	11	11	11	0.779	1.282	0.754	1.43	1.368	1.551	1.54494	0.0572909
Q5VTE0	Putative elongation factor 1-alpha-like 3 OS=Homo sapiens OX=9606 GN=EEF1A1P5 PE=5 SV=1	EEF1A1P5	50.184	10.4	5	5	8	0.617	0.779	0.506	2.138	0.9	1.196	2.22608	0.0574411
P10301	Ras-related protein R-Ras OS=Homo sapiens OX=9606 GN=RRAS PE=1 SV=1	RRAS	23.48	18.3	4	2	5	0.456	1.009	0.365	1.077	2.335	1.394	2.62623	0.0574697
Q04917	14-3-3 protein eta OS=Homo sapiens OX=9606 GN=YWHAH PE=1 SV=4	YWHAH	28.218	22	6	3	9	0.507	0.937	0.546	1.181	2.454	1.112	2.38543	0.0583474
P35579	Myosin-9 OS=Homo sapiens OX=9606 GN=MYH9 PE=1 SV=4	MYH9	226.53	16.4	35	24	54	0.317	0.496	0.302	0.843	3.348	0.804	4.47982	0.0593894
Q9BXH1	Bcl-2-binding component 3, isoforms 1/2 OS=Homo sapiens OX=9606 GN=BBC3 PE=1 SV=1	BBC3	20.532	6.2	1	1	1	0.249	0.494	0.269	0.85	3.528	0.757	5.07411	0.0594737
P22314	Ubiquitin-like modifier-activating enzyme 1 OS=Homo sapiens OX=9606 GN=UBA1 PE=1 SV=3	UBA1	117.85	4.5	5	5	6	0.328	0.538	0.316	0.992	3.327	0.754	4.29188	0.0601276
Q7KZF4	Staphylococcal nuclease domain-containing protein 1 OS=Homo sapiens OX=9606 GN=SND1 PE=1 SV=1	SND1	102	2.7	2	2	2	0.814	0.732	0.976	1.406	1.974	1.034	1.7502	0.0601326
P19105	Myosin regulatory light chain 12A OS=Homo sapiens OX=9606 GN=MYL12A PE=1 SV=2	MYL12A	19.794	11.1	2	2	2	0.288	0.451	0.245	0.644	3.53	0.972	5.22967	0.0601589
P14868	Aspartate--tRNA ligase, cytoplasmic OS=Homo sapiens OX=9606 GN=DARS PE=1 SV=2	DARS	57.136	8.2	3	3	3	0.393	0.778	0.384	0.838	2.786	1.313	3.17492	0.0607696
P10809	60 kDa heat shock protein, mitochondrial OS=Homo sapiens OX=9606 GN=HSPD1 PE=1 SV=2	HSPD1	61.054	6.1	3	3	4	0.502	0.68	0.327	0.704	2.434	1.767	3.2505	0.0620224
P49411	Elongation factor Tu, mitochondrial OS=Homo sapiens OX=9606 GN=TUFM PE=1 SV=2	TUFM	49.541	2	1	1	1	0.111	0.242	0.151	0.452	4.216	0.613	10.4782	0.0620759
Q92973	Transportin-1 OS=Homo sapiens OX=9606 GN=TNPO1 PE=1 SV=2	TNPO1	102.35	1	1	1	1	0.586	1.082	0.57	1.276	2.145	1.16	2.04692	0.0628335
P01116	GTPase KRas OS=Homo sapiens OX=9606 GN=KRAS PE=1 SV=1	KRAS	21.656	7.9	2	2	2	0.74	1.292	0.727	1.553	1.284	1.667	1.63248	0.0630357
P08133	Annexin A6 OS=Homo sapiens OX=9606 GN=ANXA6 PE=1 SV=3	ANXA6	75.872	21.5	15	15	18	0.397	1.11	0.351	1.18	2.327	1.387	2.63402	0.0631995
Q16181	Septin-7 OS=Homo sapiens OX=9606 GN=SEPTIN7 PE=1 SV=2	SEPTIN7	50.679	5.7	2	2	2	0.802	0.738	0.525	1.01	2.412	1.209	2.24262	0.0640664
Q9P2J5	Leucine--tRNA ligase, cytoplasmic OS=Homo sapiens OX=9606 GN=LARS PE=1 SV=2	LARS	134.46	1.8	2	2	2	0.498	0.764	0.499	1.09	2.726	0.963	2.7138	0.064796
P62937	Peptidyl-prolyl cis-trans isomerase A OS=Homo sapiens OX=9606 GN=PPIA PE=1 SV=2	PPIA	18.012	12.1	2	2	4	0.561	1.114	0.448	1.11	2.072	1.458	2.18559	0.0652092
Q99623	Prohibitin-2 OS=Homo sapiens OX=9606 GN=PHB2 PE=1 SV=2	PHB2	33.296	2.7	1	1	1	0.316	0.559	0.375	0.699	3.211	1.124	4.0272	0.0652256
P83731	60S ribosomal protein L24 OS=Homo sapiens OX=9606 GN=RPL24 PE=1 SV=1	RPL24	17.779	5.1	1	1	1	0.341	0.395	0.283	0.702	3.576	0.819	5.00196	0.0654614
Q8NBS9	Thioredoxin domain-containing protein 5 OS=Homo sapiens OX=9606 GN=TXNDC5 PE=1 SV=2	TXNDC5	47.628	10	3	3	3	0.404	0.493	0.315	0.594	3.108	1.425	4.2302	0.0657282
Q96KM6	Zinc finger protein 512B OS=Homo sapiens OX=9606 GN=ZNF512B PE=1 SV=1	ZNF512B	97.263	1.2	1	1	1	0.105	0.138		0.35	2.395	2.44	21.3374	0.0672083
P27797	Calreticulin OS=Homo sapiens OX=9606 GN=CALR PE=1 SV=1	CALR	48.141	21.6	7	7	11	0.349	0.457	0.299	0.593	3.22	1.12	4.46425	0.067349
P22234	Multifunctional protein ADE2 OS=Homo sapiens OX=9606 GN=PAICS PE=1 SV=3	PAICS	47.079	4.9	2	2	2	0.414	0.817	0.332	1.015	2.865	1.02	3.135	0.0676837
P36871	Phosphoglucomutase-1 OS=Homo sapiens OX=9606 GN=PGM1 PE=1 SV=3	PGM1	61.448	2.8	1	1	1	0.565	1.082	0.516	1.473	2.163	1.035	2.1595	0.0683601
Q9UGM3	Deleted in malignant brain tumors 1 protein OS=Homo sapiens OX=9606 GN=DMBT1 PE=1 SV=2	DMBT1	260.73	8.4	2	2	3	1.032	0.402	0.957	1.886	1.285	1.828	2.09076	0.0695128
P18621	60S ribosomal protein L17 OS=Homo sapiens OX=9606 GN=RPL17 PE=1 SV=3	RPL17	21.397	17.9	3	3	4	0.356	0.607	0.304	0.875	3.269	0.856	3.94633	0.0695701
P60842	Eukaryotic initiation factor 4A-I OS=Homo sapiens OX=9606 GN=EIF4A1 PE=1 SV=1	EIF4A1	46.153	17.5	7	7	8	0.338	0.735	0.328	0.984	3.189	0.914	3.63098	0.0700027
O00391	Sulfhydryl oxidase 1 OS=Homo sapiens OX=9606 GN=QSOX1 PE=1 SV=3	QSOX1	82.577	10.3	7	7	8	1.812	1.264	1.863	1.155	0.49	0.929	0.521158	0.071214
P55072	Transitional endoplasmic reticulum ATPase OS=Homo sapiens OX=9606 GN=VCP PE=1 SV=4	VCP	89.321	10.7	8	8	9	0.802	0.97	0.599	1.071	1.398	2.468	2.08224	0.0714899
Q53TN4	Cytochrome b reductase 1 OS=Homo sapiens OX=9606 GN=CYBRD1 PE=1 SV=1	CYBRD1	31.641	3.5	1	1	1	0.663	1.277	0.554	1.268	1.723	1.532	1.81355	0.0716154
P78417	Glutathione S-transferase omega-1 OS=Homo sapiens OX=9606 GN=GSTO1 PE=1 SV=2	GSTO1	27.566	16.6	4	4	8	0.277	1.003	0.34	1.286	2.533	0.994	2.97099	0.0728201
O60361	Putative nucleoside diphosphate kinase OS=Homo sapiens OX=9606 GN=NME2P1 PE=5 SV=1	NME2P1	15.529	14.6	2	2	2	0.775	1.216	0.74	1.98	1.16	1.507	1.70157	0.0732079
P07237	Protein disulfide-isomerase OS=Homo sapiens OX=9606 GN=P4HB PE=1 SV=3	P4HB	57.116	25.6	12	12	14	0.343	0.494	0.511	0.73	3.07	1.021	3.57641	0.0732673
Q12797	Aspartyl/asparaginyl beta-hydroxylase OS=Homo sapiens OX=9606 GN=ASPH PE=1 SV=3	ASPH	85.862	4.5	2	2	2	0.36	0.588	0.414	0.83	2.28	0.747	2.83186	0.0734859
P13674	Prolyl 4-hydroxylase subunit alpha-1 OS=Homo sapiens OX=9606 GN=P4HA1 PE=1 SV=2	P4HA1	61.049	11	5	5	5	0.377	0.596	0.442	0.855	3.002	0.871	3.34134	0.0762614
O00159	Unconventional myosin-Ic OS=Homo sapiens OX=9606 GN=MYO1C PE=1 SV=4	MYO1C	121.68	2.3	3	3	3	0.451	1.107	0.375	0.987	2.266	1.57	2.49509	0.0765962
Q969P0	Immunoglobulin superfamily member 8 OS=Homo sapiens OX=9606 GN=IGSF8 PE=1 SV=1	IGSF8	65.033	5.5	3	3	3	0.848	1.266	0.815	1.646	1.41	1.218	1.4592	0.0773287
Q14764	Major vault protein OS=Homo sapiens OX=9606 GN=MVP PE=1 SV=4	MVP	99.326	14.8	12	12	17	0.663	0.934	0.437	1.025	2.417	1.225	2.29449	0.0776344
P41250	Glycine--tRNA ligase OS=Homo sapiens OX=9606 GN=GARS1 PE=1 SV=3	GARS1	83.165	6.4	5	5	6	0.4	0.836	0.434	1.066	2.59	0.899	2.72754	0.0784191
P30041	Peroxiredoxin-6 OS=Homo sapiens OX=9606 GN=PRDX6 PE=1 SV=3	PRDX6	25.035	17	3	3	3	0.86	0.991	0.571	1.439	2.024	1.021	1.85136	0.0791669
Q6P597	Kinesin light chain 3 OS=Homo sapiens OX=9606 GN=KLC3 PE=1 SV=2	KLC3	55.364	2.8	1	1	1	0.759	1.27	0.939	1.281	1.429	1.471	1.40869	0.0791977
P47756	F-actin-capping protein subunit beta OS=Homo sapiens OX=9606 GN=CAPZB PE=1 SV=4	CAPZB	31.35	6.1	2	2	2	0.495	1.073	0.398	1.129	2.403	1.185	2.39929	0.0792472
P78371	T-complex protein 1 subunit beta OS=Homo sapiens OX=9606 GN=CCT2 PE=1 SV=4	CCT2	57.488	3.6	2	2	2	0.4	0.875	0.43	1.094	2.768	0.942	2.8176	0.0796072
Q12841	Follistatin-related protein 1 OS=Homo sapiens OX=9606 GN=FSTL1 PE=1 SV=1	FSTL1	34.985	26.6	9	9	15	1.835	1.403	1.55	0.751	0.494	1.335	0.538847	0.0803361
P24043	Laminin subunit alpha-2 OS=Homo sapiens OX=9606 GN=LAMA2 PE=1 SV=4	LAMA2	343.9	6.4	18	18	21	2.016	0.976	1.721	1.061	0.741	0.498	0.488012	0.0812749
Q15056	Eukaryotic translation initiation factor 4H OS=Homo sapiens OX=9606 GN=EIF4H PE=1 SV=5	EIF4H	27.385	3.6	1	1	1	0.848	1.238	0.912	1.65	1.147	1.542	1.4473	0.0821867
O95837	Guanine nucleotide-binding protein subunit alpha-14 OS=Homo sapiens OX=9606 GN=GNA14 PE=1 SV=1	GNA14	41.57	5.6	2	2	2	0.753	1.244	0.668	1.771	1.1	1.857	1.77411	0.0822421
P11142	Heat shock cognate 71 kDa protein OS=Homo sapiens OX=9606 GN=HSPA8 PE=1 SV=1	HSPA8	70.897	21.1	14	10	19	0.542	1.018	0.639	1.195	2.196	1.045	2.01728	0.0822901
P43490	Nicotinamide phosphoribosyltransferase OS=Homo sapiens OX=9606 GN=NAMPT PE=1 SV=1	NAMPT	55.52	4.9	2	2	2	0.6	0.75	0.574	1.217	2.614	0.851	2.43347	0.0833396
Q96HE7	ERO1-like protein alpha OS=Homo sapiens OX=9606 GN=ERO1A PE=1 SV=2	ERO1A	54.392	5.6	2	2	2	0.271	0.49	0.176	0.702	3.709	0.693	5.44717	0.0833508
P18084	Integrin beta-5 OS=Homo sapiens OX=9606 GN=ITGB5 PE=1 SV=1	ITGB5	88.053	6.3	3	3	3	0.457	1.087	0.643	1.176	1.966	1.146	1.96068	0.0833641
Q96TA1	Protein Niban 2 OS=Homo sapiens OX=9606 GN=NIBAN2 PE=1 SV=3	NIBAN2	84.137	5.9	4	4	4	0.408	1.006	0.58	1.114	2.312	1.098	2.26881	0.083561
P48643	T-complex protein 1 subunit epsilon OS=Homo sapiens OX=9606 GN=CCT5 PE=1 SV=1	CCT5	59.67	7.2	4	4	4	0.266	0.472	0.274	0.738	3.65	0.674	5.00198	0.0846273
Q08722	Leukocyte surface antigen CD47 OS=Homo sapiens OX=9606 GN=CD47 PE=1 SV=1	CD47	35.213	8.7	3	3	4	0.51	1.348	0.375	1.264	1.768	1.754	2.1433	0.0865265
P08670	Vimentin OS=Homo sapiens OX=9606 GN=VIM PE=1 SV=4	VIM	53.651	21	10	9	15	0.315	0.53	0.32	0.653	3.448	0.906	4.29785	0.0865306
O15460	Prolyl 4-hydroxylase subunit alpha-2 OS=Homo sapiens OX=9606 GN=P4HA2 PE=1 SV=1	P4HA2	60.901	6.7	4	4	5	0.244	0.394	0.257	0.597	3.782	0.688	5.66145	0.0872027
Q05682	Caldesmon OS=Homo sapiens OX=9606 GN=CALD1 PE=1 SV=3	CALD1	93.23	3.9	2	2	2	0.934	0.802	0.842	1.184	2.052	1.059	1.66602	0.0887436
Q93088	Betaine--homocysteine S-methyltransferase 1 OS=Homo sapiens OX=9606 GN=BHMT PE=1 SV=2	BHMT	44.998	4.2	1	1	1	0.735	1.334	0.839	1.407	1.473	1.347	1.45358	0.0894981
Q15942	Zyxin OS=Homo sapiens OX=9606 GN=ZYX PE=1 SV=1	ZYX	61.277	4.5	2	2	3	0.449	0.928	0.446	0.794	2.523	1.462	2.6215	0.0900819
Q9Y5M8	Signal recognition particle receptor subunit beta OS=Homo sapiens OX=9606 GN=SRPRB PE=1 SV=3	SRPRB	29.702	3.3	1	1	2	0.572	0.659	0.637	0.839	2.702	1.124	2.49732	0.0901888
O95816	BAG family molecular chaperone regulator 2 OS=Homo sapiens OX=9606 GN=BAG2 PE=1 SV=1	BAG2	23.772	14.2	2	2	2	0.528	0.859	0.435	0.797	2.61	1.334	2.60209	0.0915616
Q9NR12	PDZ and LIM domain protein 7 OS=Homo sapiens OX=9606 GN=PDLIM7 PE=1 SV=1	PDLIM7	49.844	2.4	1	1	1	0.176	0.338	0.118	0.403	4.113	0.676	8.21519	0.0924796
P20073	Annexin A7 OS=Homo sapiens OX=9606 GN=ANXA7 PE=1 SV=3	ANXA7	52.739	3.5	2	2	2	0.258	0.833	0.218	0.797	3.189	0.987	3.79908	0.0925791
Q13200	26S proteasome non-ATPase regulatory subunit 2 OS=Homo sapiens OX=9606 GN=PSMD2 PE=1 SV=3	PSMD2	100.2	1.9	2	2	2	0.277	0.705	0.256	0.822	3.356	0.792	4.01454	0.0940821
P39060	Collagen alpha-1(XVIII) chain OS=Homo sapiens OX=9606 GN=COL18A1 PE=1 SV=5	COL18A1	178.19	5.3	7	7	10	0.954	1.877	1.208	0.979	0.638	0.745	0.584798	0.09432
P61981	14-3-3 protein gamma OS=Homo sapiens OX=9606 GN=YWHAG PE=1 SV=2	YWHAG	28.302	21.9	6	2	9	0.52	1.158	0.433	1.04	2.353	1.334	2.23922	0.0949496
P36542	ATP synthase subunit gamma, mitochondrial OS=Homo sapiens OX=9606 GN=ATP5F1C PE=1 SV=1	ATP5F1C	32.996	3.4	1	1	1	0.231	0.328	0.177	0.498	4.034	0.605	6.97962	0.0952895
P07358	Complement component C8 beta chain OS=Homo sapiens OX=9606 GN=C8B PE=1 SV=3	C8B	67.046	1.9	1	1	1	0.87	0.438	1.098	1.846	1.79	1.066	1.95428	0.0965995
P63261	Actin, cytoplasmic 2 OS=Homo sapiens OX=9606 GN=ACTG1 PE=1 SV=1	ACTG1	41.792	28.5	9	3	39	0.553	0.716	0.445	0.81	2.851	1.061	2.75496	0.0970202
P08476	Inhibin beta A chain OS=Homo sapiens OX=9606 GN=INHBA PE=1 SV=2	INHBA	47.442	5.2	2	2	3	0.934	1.051	0.812	1.058	1.361	1.981	1.57311	0.0970536
P05198	Eukaryotic translation initiation factor 2 subunit 1 OS=Homo sapiens OX=9606 GN=EIF2S1 PE=1 SV=3	EIF2S1	36.112	3.2	1	1	1	0.341	0.791	0.42	0.905	3.016	0.9	3.10631	0.0970645
Q13813	Spectrin alpha chain, non-erythrocytic 1 OS=Homo sapiens OX=9606 GN=SPTAN1 PE=1 SV=3	SPTAN1	284.54	1.3	3	3	3	0.41	1.049	0.44	1.002	2.566	1.117	2.46709	0.0990793
P14625	Endoplasmin OS=Homo sapiens OX=9606 GN=HSP90B1 PE=1 SV=1	HSP90B1	92.468	12.1	9	8	13	0.49	0.402	0.303	0.637	3.488	0.867	4.17741	0.0991445
P18669	Phosphoglycerate mutase 1 OS=Homo sapiens OX=9606 GN=PGAM1 PE=1 SV=2	PGAM1	28.804	6.3	1	1	1	0.225	0.817	0.228	1.218	3.198	0.634	3.97638	0.0992932
Q8NBJ5	Procollagen galactosyltransferase 1 OS=Homo sapiens OX=9606 GN=COLGALT1 PE=1 SV=1	COLGALT1	71.635	1.8	1	1	1	0.332	0.446	0.499	0.713	3.389	0.819	3.85356	0.0993677
P35613	Basigin OS=Homo sapiens OX=9606 GN=BSG PE=1 SV=2	BSG	42.2	7	2	2	2	0.881	1.309	0.654	1.751	1.227	1.492	1.57173	0.0994837
P40926	Malate dehydrogenase, mitochondrial OS=Homo sapiens OX=9606 GN=MDH2 PE=1 SV=3	MDH2	35.503	3	1	1	1	0.415	0.744	0.37	0.751	3.038	1.037	3.15631	0.100375
Q8IWU5	Extracellular sulfatase Sulf-2 OS=Homo sapiens OX=9606 GN=SULF2 PE=1 SV=1	SULF2	100.45	2.6	2	2	2	1.225	2.176	1.105	0.776	1.063	0.811	0.588105	0.100898
P21589	5'-nucleotidase OS=Homo sapiens OX=9606 GN=NT5E PE=1 SV=1	NT5E	63.367	8.9	4	4	5	0.776	0.77	0.685	2.37	0.781	2.442	2.50695	0.101104
Q03405	Urokinase plasminogen activator surface receptor OS=Homo sapiens OX=9606 GN=PLAUR PE=1 SV=1	PLAUR	36.978	17.3	4	4	5	0.494	1.39	0.371	1.267	1.82	1.534	2.04922	0.101888
Q04721	Neurogenic locus notch homolog protein 2 OS=Homo sapiens OX=9606 GN=NOTCH2 PE=1 SV=3	NOTCH2	265.4	1	2	2	2	0.958	1.276	0.781	1.353	1.23	1.671	1.41095	0.102239
O95084	Serine protease 23 OS=Homo sapiens OX=9606 GN=PRSS23 PE=1 SV=1	PRSS23	43.001	8.9	3	3	3	0.982	1.058	1.078	1.804	1.157	1.28	1.36017	0.102608
P50395	Rab GDP dissociation inhibitor beta OS=Homo sapiens OX=9606 GN=GDI2 PE=1 SV=2	GDI2	50.663	4	2	2	3	0.482	1.374	0.381	1.256	1.79	1.467	2.01743	0.103274
Q96HH9	GRAM domain-containing protein 2B OS=Homo sapiens OX=9606 GN=GRAMD2B PE=1 SV=1	GRAMD2B	47.869	1.6	1	1	1	0.494	1.186	0.18	1.52	1.128	2.888	2.97634	0.103771
P04792	Heat shock protein beta-1 OS=Homo sapiens OX=9606 GN=HSPB1 PE=1 SV=2	HSPB1	22.782	12.2	2	2	2	0.595	0.673	0.603	1.126	2.743	0.8	2.49546	0.103778
P46779	60S ribosomal protein L28 OS=Homo sapiens OX=9606 GN=RPL28 PE=1 SV=3	RPL28	15.747	8	1	1	2	0.35	0.686	0.293	0.804	3.307	0.79	3.68774	0.10428
Q14697	Neutral alpha-glucosidase AB OS=Homo sapiens OX=9606 GN=GANAB PE=1 SV=3	GANAB	106.87	9.6	9	9	9	0.508	0.743	0.635	1	2.78	0.902	2.4825	0.105726
P23526	Adenosylhomocysteinase OS=Homo sapiens OX=9606 GN=AHCY PE=1 SV=4	AHCY	47.716	4.2	2	2	2	0.6	1.387	0.664	1.434	1.241	1.942	1.74161	0.107211
P35555	Fibrillin-1 OS=Homo sapiens OX=9606 GN=FBN1 PE=1 SV=4	FBN1	312.3	14.5	34	33	41	2.092	0.899	1.875	0.923	0.602	0.967	0.512125	0.108969
P62070	Ras-related protein R-Ras2 OS=Homo sapiens OX=9606 GN=RRAS2 PE=1 SV=1	RRAS2	23.399	23	4	2	4	0.611	1.164	0.479	0.908	2.003	1.689	2.04082	0.109784
P58335	Anthrax toxin receptor 2 OS=Homo sapiens OX=9606 GN=ANTXR2 PE=1 SV=5	ANTXR2	53.666	5.1	2	2	2	0.651	1.377	0.678	1.207	1.476	1.732	1.63156	0.110212
P68371	Tubulin beta-4B chain OS=Homo sapiens OX=9606 GN=TUBB4B PE=1 SV=1	TUBB4B	49.83	7.9	3	1	5	1.11	0.653	1.188	1.664	1.244	1.483	1.48797	0.110351
P23396	40S ribosomal protein S3 OS=Homo sapiens OX=9606 GN=RPS3 PE=1 SV=2	RPS3	26.688	11.9	3	3	4	0.328	0.726	0.381	0.728	3.186	0.928	3.37422	0.111221
P13611	Versican core protein OS=Homo sapiens OX=9606 GN=VCAN PE=1 SV=3	VCAN	372.82	4.5	15	15	24	0.561	2.101	3.245	0.741	0.372	0.445	0.263755	0.11306
O94907	Dickkopf-related protein 1 OS=Homo sapiens OX=9606 GN=DKK1 PE=1 SV=1	DKK1	28.671	4.5	1	1	2	1.008	0.89	0.998	1.831	0.976	1.78	1.58391	0.113279
Q13087	Protein disulfide-isomerase A2 OS=Homo sapiens OX=9606 GN=PDIA2 PE=1 SV=2	PDIA2	58.206	2.7	1	1	2	0.553	0.848	0.654	0.996	1.072	3.264	2.59465	0.115173
P62820	Ras-related protein Rab-1A OS=Homo sapiens OX=9606 GN=RAB1A PE=1 SV=3	RAB1A	22.677	18.5	4	3	7	0.571	1.25	0.499	1.187	2.144	1.141	1.92759	0.117483
P22626	Heterogeneous nuclear ribonucleoproteins A2/B1 OS=Homo sapiens OX=9606 GN=HNRNPA2B1 PE=1 SV=2	HNRNPA2B1	37.429	5.1	2	2	3	0.472	0.817	0.516	0.793	2.623	1.038	2.46759	0.118014
P27701	CD82 antigen OS=Homo sapiens OX=9606 GN=CD82 PE=1 SV=1	CD82	29.625	4.5	1	1	2	0.73	0.48	1.21	2.272	1.571	0.996	1.99959	0.118985
P18085	ADP-ribosylation factor 4 OS=Homo sapiens OX=9606 GN=ARF4 PE=1 SV=3	ARF4	20.511	21.7	4	3	5	0.442	1.007	0.422	0.99	2.667	0.958	2.4666	0.119537
P17301	Integrin alpha-2 OS=Homo sapiens OX=9606 GN=ITGA2 PE=1 SV=1	ITGA2	129.29	11.4	11	11	14	0.702	0.902	0.739	1.886	0.788	2.207	2.08323	0.12004
P16070	CD44 antigen OS=Homo sapiens OX=9606 GN=CD44 PE=1 SV=3	CD44	81.537	5.3	4	4	6	0.497	1.5	0.44	1.346	1.769	1.452	1.87403	0.120174
P29401	Transketolase OS=Homo sapiens OX=9606 GN=TKT PE=1 SV=3	TKT	67.877	5.8	2	2	2	0.566	1.124	0.642	1.196	2.23	1	1.89794	0.123825
P30101	Protein disulfide-isomerase A3 OS=Homo sapiens OX=9606 GN=PDIA3 PE=1 SV=4	PDIA3	56.782	12.7	5	5	9	0.379	0.719	0.357	0.75	3.033	0.813	3.15876	0.123989
Q9Y262	Eukaryotic translation initiation factor 3 subunit L OS=Homo sapiens OX=9606 GN=EIF3L PE=1 SV=1	EIF3L	66.726	3.2	2	2	2	0.557	0.983	0.557	1.043	2.516	0.958	2.15403	0.124132
P39023	60S ribosomal protein L3 OS=Homo sapiens OX=9606 GN=RPL3 PE=1 SV=2	RPL3	46.108	3	1	1	2	0.301	0.578	0.287	0.692	3.574	0.661	4.22556	0.124307
P05976	Myosin light chain 1/3, skeletal muscle isoform OS=Homo sapiens OX=9606 GN=MYL1 PE=1 SV=3	MYL1	21.145	6.2	1	1	1	0.36	0.843	0.44	0.862	2.994	0.872	2.87766	0.125014
P62258	14-3-3 protein epsilon OS=Homo sapiens OX=9606 GN=YWHAE PE=1 SV=1	YWHAE	29.174	36.9	9	6	14	0.703	1.373	0.544	1.384	1.206	1.784	1.66947	0.125015
P61020	Ras-related protein Rab-5B OS=Homo sapiens OX=9606 GN=RAB5B PE=1 SV=1	RAB5B	23.707	10.7	2	1	2	0.405	1.293	0.364	1.216	2.36	1.05	2.24345	0.125513
Q07065	Cytoskeleton-associated protein 4 OS=Homo sapiens OX=9606 GN=CKAP4 PE=1 SV=2	CKAP4	66.022	28.4	14	14	20	0.176	0.519	0.181	0.505	3.638	0.593	5.40639	0.126968
P38646	Stress-70 protein, mitochondrial OS=Homo sapiens OX=9606 GN=HSPA9 PE=1 SV=2	HSPA9	73.68	8.2	5	5	7	0.446	0.432	0.362	0.668	3.446	0.694	3.87742	0.127731
O95340	Bifunctional 3'-phosphoadenosine 5'-phosphosulfate synthase 2 OS=Homo sapiens OX=9606 GN=PAPSS2 PE=1 SV=2	PAPSS2	69.5	5.7	3	3	3	0.501	0.885	0.581	0.89	2.726	1.011	2.35231	0.128322
Q9H9B4	Sideroflexin-1 OS=Homo sapiens OX=9606 GN=SFXN1 PE=1 SV=4	SFXN1	35.619	4	1	1	1	0.249	0.506	0.33	0.699	3.686	0.573	4.56959	0.129706
O43242	26S proteasome non-ATPase regulatory subunit 3 OS=Homo sapiens OX=9606 GN=PSMD3 PE=1 SV=2	PSMD3	60.977	3.7	2	2	2	0.436	0.636	0.415	0.806	3.232	0.742	3.21453	0.130844
Q13308	Inactive tyrosine-protein kinase 7 OS=Homo sapiens OX=9606 GN=PTK7 PE=1 SV=2	PTK7	118.39	5.4	5	5	8	0.874	1.128	0.644	1.104	1.948	1.168	1.59486	0.131852
P04843	Dolichyl-diphosphooligosaccharide--protein glycosyltransferase subunit 1 OS=Homo sapiens OX=9606 GN=RPN1 PE=1 SV=1	RPN1	68.569	5.3	3	3	4	0.215	0.51	0.226	0.551	3.852	0.593	5.25342	0.132777
O43150	Arf-GAP with SH3 domain, ANK repeat and PH domain-containing protein 2 OS=Homo sapiens OX=9606 GN=ASAP2 PE=1 SV=3	ASAP2	111.65	0.8	1	1	1	0.474	0.823	0.424	0.782	2.934	0.962	2.71819	0.132991
P06756	Integrin alpha-V OS=Homo sapiens OX=9606 GN=ITGAV PE=1 SV=2	ITGAV	116.04	4.2	5	5	6	0.687	1.356	0.498	1.398	1.138	1.82	1.71429	0.1336
P07093	Glia-derived nexin OS=Homo sapiens OX=9606 GN=SERPINE2 PE=1 SV=1	SERPINE2	44.002	21.6	9	9	14	1.41	1.421	1.976	1.403	0.494	0.931	0.588309	0.134814
O43676	NADH dehydrogenase [ubiquinone] 1 beta subcomplex subunit 3 OS=Homo sapiens OX=9606 GN=NDUFB3 PE=1 SV=3	NDUFB3	11.402	11.2	1	1	1	0.198	0.491	0.354	0.631	3.742	0.591	4.75935	0.134982
P39019	40S ribosomal protein S19 OS=Homo sapiens OX=9606 GN=RPS19 PE=1 SV=2	RPS19	16.06	6.2	1	1	1	0.316	0.61	0.379	0.671	3.438	0.741	3.71648	0.135907
P23634	Plasma membrane calcium-transporting ATPase 4 OS=Homo sapiens OX=9606 GN=ATP2B4 PE=1 SV=2	ATP2B4	137.92	4.6	5	2	8	1.016	1.218	0.668	1.372	1.197	1.414	1.3725	0.136417
P23284	Peptidyl-prolyl cis-trans isomerase B OS=Homo sapiens OX=9606 GN=PPIB PE=1 SV=2	PPIB	23.742	30.6	6	6	9	0.381	1.208	0.389	0.833	2.441	1.366	2.3458	0.136666
P30153	Serine/threonine-protein phosphatase 2A 65 kDa regulatory subunit A alpha isoform OS=Homo sapiens OX=9606 GN=PPP2R1A PE=1 SV=4	PPP2R1A	65.308	3.2	2	2	2	0.619	0.783	0.834	1.03	2.449	0.942	1.97719	0.136832
P05556	Integrin beta-1 OS=Homo sapiens OX=9606 GN=ITGB1 PE=1 SV=2	ITGB1	88.414	17.3	13	13	21	0.755	1.352	0.593	1.336	1.183	1.648	1.54333	0.138142
Q9NYB0	Telomeric repeat-binding factor 2-interacting protein 1 OS=Homo sapiens OX=9606 GN=TERF2IP PE=1 SV=1	TERF2IP	44.259	2.3	1	1	1	0.28	0.37	0.273	0.545	3.918	0.536	5.41603	0.1383
P63244	Receptor of activated protein C kinase 1 OS=Homo sapiens OX=9606 GN=RACK1 PE=1 SV=3	RACK1	35.076	11.4	3	3	3	0.482	0.651	0.444	0.913	3.144	0.686	3.00761	0.140597
P26022	Pentraxin-related protein PTX3 OS=Homo sapiens OX=9606 GN=PTX3 PE=1 SV=3	PTX3	41.975	16.3	6	6	10	1.063	1.034	2.785	1.033	0.271	0.661	0.402499	0.141003
P51148	Ras-related protein Rab-5C OS=Homo sapiens OX=9606 GN=RAB5C PE=1 SV=2	RAB5C	23.482	10.6	2	1	2	0.383	1.246	0.283	0.994	2.59	1.059	2.42835	0.141455
Q96SM3	Probable carboxypeptidase X1 OS=Homo sapiens OX=9606 GN=CPXM1 PE=2 SV=2	CPXM1	81.667	2.7	2	2	2	0.98	0.919	1.302	1.317	1.451	1.192	1.23711	0.14173
P46781	40S ribosomal protein S9 OS=Homo sapiens OX=9606 GN=RPS9 PE=1 SV=3	RPS9	22.591	7.7	2	2	3	0.239	0.582	0.202	0.554	3.776	0.625	4.8436	0.142361
P54578	Ubiquitin carboxyl-terminal hydrolase 14 OS=Homo sapiens OX=9606 GN=USP14 PE=1 SV=3	USP14	56.068	1.6	1	1	1	0.383	0.919	0.345	0.822	3.016	0.869	2.85792	0.142404
P35052	Glypican-1 OS=Homo sapiens OX=9606 GN=GPC1 PE=1 SV=2	GPC1	61.68	6.6	4	4	7	0.85	3.802	0.839	0.45	0.6	0.613	0.302859	0.142415
Q96AG4	Leucine-rich repeat-containing protein 59 OS=Homo sapiens OX=9606 GN=LRRC59 PE=1 SV=1	LRRC59	34.93	3.3	1	1	2	0.2	0.534	0.449	0.545	3.536	0.83	4.15131	0.142791
P31946	14-3-3 protein beta/alpha OS=Homo sapiens OX=9606 GN=YWHAB PE=1 SV=3	YWHAB	28.082	26.8	7	2	11	0.834	1.422	0.669	1.394	1.254	1.675	1.47795	0.143044
Q9NR31	GTP-binding protein SAR1a OS=Homo sapiens OX=9606 GN=SAR1A PE=1 SV=1	SAR1A	22.367	11.6	2	2	2	0.863	0.742	0.971	2.622	0.888	1.546	1.96273	0.143366
P40939	Trifunctional enzyme subunit alpha, mitochondrial OS=Homo sapiens OX=9606 GN=HADHA PE=1 SV=2	HADHA	82.999	5	3	3	3	0.532	0.506	0.648	0.942	3.046	0.708	2.78529	0.145012
P62280	40S ribosomal protein S11 OS=Homo sapiens OX=9606 GN=RPS11 PE=1 SV=3	RPS11	18.431	6.3	1	1	1	0.263	0.589	0.283	0.616	3.66	0.629	4.32159	0.146427
Q14114	Low-density lipoprotein receptor-related protein 8 OS=Homo sapiens OX=9606 GN=LRP8 PE=1 SV=4	LRP8	105.63	0.8	1	1	1	2.472	0.538	2.994	0.729	0.242	0.681	0.27515	0.146932
P62263	40S ribosomal protein S14 OS=Homo sapiens OX=9606 GN=RPS14 PE=1 SV=3	RPS14	16.273	8.6	1	1	3	0.543	0.856	0.517	0.901	2.781	0.882	2.38205	0.146956
Q15063	Periostin OS=Homo sapiens OX=9606 GN=POSTN PE=1 SV=2	POSTN	93.313	10.2	7	7	9	1.411	1.167	1.537	1.287	0.738	1.013	0.738275	0.148544
Q6UB35	Monofunctional C1-tetrahydrofolate synthase, mitochondrial OS=Homo sapiens OX=9606 GN=MTHFD1L PE=1 SV=1	MTHFD1L	105.79	1.9	2	2	2	1.028	0.308	1.055	1.326	1.99	1.262	1.91468	0.149968
Q7Z7G0	Target of Nesh-SH3 OS=Homo sapiens OX=9606 GN=ABI3BP PE=1 SV=1	ABI3BP	118.64	3.1	3	3	3	0.708	2.21	2.159	0.982	0.672	0.592	0.442387	0.150631
O60568	Multifunctional procollagen lysine hydroxylase and glycosyltransferase LH3 OS=Homo sapiens OX=9606 GN=PLOD3 PE=1 SV=1	PLOD3	84.784	7	4	4	4	0.881	1.069	0.727	1.043	2.117	1.156	1.61225	0.150784
Q9Y5K3	Choline-phosphate cytidylyltransferase B OS=Homo sapiens OX=9606 GN=PCYT1B PE=1 SV=1	PCYT1B	41.94	2.4	1	1	1	0.067	0.658	0.097	0.351	3.997	0.672	6.10706	0.151048
P52564	Dual specificity mitogen-activated protein kinase kinase 6 OS=Homo sapiens OX=9606 GN=MAP2K6 PE=1 SV=1	MAP2K6	37.492	3.6	1	1	2	0.714	1.258	0.451	1.097	2.099	1.189	1.80974	0.1517
P62333	26S proteasome regulatory subunit 10B OS=Homo sapiens OX=9606 GN=PSMC6 PE=1 SV=1	PSMC6	44.172	2.8	1	1	1	0.75	0.936	0.74	1.341	2.205	0.828	1.80297	0.152381
A6NE52	WD repeat-containing protein 97 OS=Homo sapiens OX=9606 GN=WDR97 PE=2 SV=2	WDR97	180.3	0.5	1	1	1	0.22	5.965	0.46	0.07	0.245	0.128	0.0666667	0.153112
P10253	Lysosomal alpha-glucosidase OS=Homo sapiens OX=9606 GN=GAA PE=1 SV=4	GAA	105.32	1.5	1	1	1	0.778	1.486	0.652	1.52	1.393	1.352	1.46262	0.153375
P63092	Guanine nucleotide-binding protein G(s) subunit alpha isoforms short OS=Homo sapiens OX=9606 GN=GNAS PE=1 SV=1	GNAS	45.664	11.7	4	3	6	1.079	1.079	0.657	1.359	1.065	1.421	1.3659	0.154505
P48740	Mannan-binding lectin serine protease 1 OS=Homo sapiens OX=9606 GN=MASP1 PE=1 SV=3	MASP1	79.246	1.6	1	1	2	1.301	0.798	0.892	1.784	1.031	1.657	1.49515	0.154732
Q9Y617	Phosphoserine aminotransferase OS=Homo sapiens OX=9606 GN=PSAT1 PE=1 SV=2	PSAT1	40.422	2.7	1	1	2	0.478	1.086	0.414	1.01	2.662	0.883	2.30283	0.156311
P00568	Adenylate kinase isoenzyme 1 OS=Homo sapiens OX=9606 GN=AK1 PE=1 SV=3	AK1	21.635	4.6	1	1	1	0.491	1.437	0.32	0.976	2.09	1.478	2.02135	0.157816
Q9NR45	Sialic acid synthase OS=Homo sapiens OX=9606 GN=NANS PE=1 SV=2	NANS	40.307	2.8	1	1	1	0.415	0.856	0.35	0.917	3.092	0.7	2.905	0.158104
P36955	Pigment epithelium-derived factor OS=Homo sapiens OX=9606 GN=SERPINF1 PE=1 SV=4	SERPINF1	46.312	11.5	4	2	3	1.466	2.148	1.076	1.047	0.545	1.176	0.590192	0.158555
P01031	Complement C5 OS=Homo sapiens OX=9606 GN=C5 PE=1 SV=4	C5	188.3	2.9	5	1	2	0.972	0.627	1.112	1.717	1.742	0.925	1.61712	0.158653
P04406	Glyceraldehyde-3-phosphate dehydrogenase OS=Homo sapiens OX=9606 GN=GAPDH PE=1 SV=3	GAPDH	36.053	30.1	8	8	16	0.698	0.432	0.608	3.33	0.559	1.582	3.14787	0.159785
P01034	Cystatin-C OS=Homo sapiens OX=9606 GN=CST3 PE=1 SV=1	CST3	15.799	30.1	3	3	4	1.824	1.566	1.206	0.954	0.582	1.423	0.643821	0.160586
Q01105	Protein SET OS=Homo sapiens OX=9606 GN=SET PE=1 SV=3	SET	33.488	3.4	1	1	2	0.501	0.943	0.618	0.868	2.631	0.978	2.17119	0.163266
O60716	Catenin delta-1 OS=Homo sapiens OX=9606 GN=CTNND1 PE=1 SV=1	CTNND1	108.17	3.8	3	3	3	0.752	1.306	0.501	1.161	1.852	1.164	1.63228	0.163489
P61224	Ras-related protein Rap-1b OS=Homo sapiens OX=9606 GN=RAP1B PE=1 SV=1	RAP1B	20.825	23.9	4	4	5	0.502	1.59	0.491	1.132	1.692	1.661	1.73635	0.163526
Q07954	Prolow-density lipoprotein receptor-related protein 1 OS=Homo sapiens OX=9606 GN=LRP1 PE=1 SV=2	LRP1	504.6	3.1	12	12	12	0.835	1.085	0.849	1.133	1.853	1.026	1.4489	0.16356
Q9GZZ1	N-alpha-acetyltransferase 50 OS=Homo sapiens OX=9606 GN=NAA50 PE=1 SV=1	NAA50	19.398	5.9	1	1	1	0.481	1.082	0.372	1.08	2.703	0.8	2.36848	0.163823
O43776	Asparagine--tRNA ligase, cytoplasmic OS=Homo sapiens OX=9606 GN=NARS1 PE=1 SV=1	NARS1	62.942	2.2	1	1	1	0.892	1.364	0.881	1.283	1.465	1.236	1.27	0.166498
P13073	Cytochrome c oxidase subunit 4 isoform 1, mitochondrial OS=Homo sapiens OX=9606 GN=COX4I1 PE=1 SV=1	COX4I1	19.576	13.6	2	2	2	0.268	0.759	0.2	0.611	3.572	0.658	3.9454	0.167019
P84077	ADP-ribosylation factor 1 OS=Homo sapiens OX=9606 GN=ARF1 PE=1 SV=2	ARF1	20.697	19.9	3	2	5	0.558	1.419	0.606	1.257	1.798	1.126	1.61866	0.1673
P61247	40S ribosomal protein S3a OS=Homo sapiens OX=9606 GN=RPS3A PE=1 SV=2	RPS3A	29.945	6.1	2	2	2	0.232	0.591	0.19	0.499	3.847	0.577	4.85982	0.168747
P00387	NADH-cytochrome b5 reductase 3 OS=Homo sapiens OX=9606 GN=CYB5R3 PE=1 SV=3	CYB5R3	34.234	10.3	2	2	2	0.369	0.767	0.357	0.653	3.27	0.804	3.16611	0.169477
P09086	POU domain, class 2, transcription factor 2 OS=Homo sapiens OX=9606 GN=POU2F2 PE=1 SV=3	POU2F2	51.208	2.7	1	1	2	0.063	6.032	0.318	0.041	0.034	0.092	0.0260409	0.170917
P01033	Metalloproteinase inhibitor 1 OS=Homo sapiens OX=9606 GN=TIMP1 PE=1 SV=1	TIMP1	23.171	10.1	2	2	4	0.998	0.997	0.649	1.643	0.855	2.214	1.78215	0.171952
Q15149	Plectin OS=Homo sapiens OX=9606 GN=PLEC PE=1 SV=3	PLEC	531.78	2.2	9	9	10	0.346	0.954	0.36	0.82	3.061	0.768	2.8006	0.172137
P21980	Protein-glutamine gamma-glutamyltransferase 2 OS=Homo sapiens OX=9606 GN=TGM2 PE=1 SV=2	TGM2	77.328	11.8	7	7	10	0.497	0.828	0.572	0.864	2.92	0.831	2.43279	0.172739
P27348	14-3-3 protein theta OS=Homo sapiens OX=9606 GN=YWHAQ PE=1 SV=1	YWHAQ	27.764	29	7	3	10	0.576	1.493	0.607	1.366	1.788	1.136	1.60314	0.172793
P17302	Gap junction alpha-1 protein OS=Homo sapiens OX=9606 GN=GJA1 PE=1 SV=2	GJA1	43.008	13.9	4	4	4	0.908	1.219	0.579	0.941	1.616	1.782	1.60347	0.177159
Q13347	Eukaryotic translation initiation factor 3 subunit I OS=Homo sapiens OX=9606 GN=EIF3I PE=1 SV=1	EIF3I	36.501	3.1	1	1	2	0.358	0.856	0.364	0.718	3.19	0.772	2.96578	0.178013
P52565	Rho GDP-dissociation inhibitor 1 OS=Homo sapiens OX=9606 GN=ARHGDIA PE=1 SV=3	ARHGDIA	23.207	20.6	3	3	3	0.578	1.495	0.655	1.163	1.758	1.335	1.56012	0.178619
O15031	Plexin-B2 OS=Homo sapiens OX=9606 GN=PLXNB2 PE=1 SV=3	PLXNB2	205.12	1	2	2	2	0.756	1.432	0.586	1.086	1.672	1.471	1.52451	0.179575
Q15286	Ras-related protein Rab-35 OS=Homo sapiens OX=9606 GN=RAB35 PE=1 SV=1	RAB35	23.025	9.5	2	2	2	0.505	1.545	0.453	1.24	1.967	1.15	1.74071	0.18077
P62191	26S proteasome regulatory subunit 4 OS=Homo sapiens OX=9606 GN=PSMC1 PE=1 SV=1	PSMC1	49.184	4.5	2	2	2	0.408	0.687	0.464	0.834	3.237	0.629	3.01475	0.18103
Q9H497	Torsin-3A OS=Homo sapiens OX=9606 GN=TOR3A PE=1 SV=1	TOR3A	46.198	4	1	1	1	0.123	6.338	0.385	0.129	0.058	0.12	0.0448437	0.18134
Q9Y6G9	Cytoplasmic dynein 1 light intermediate chain 1 OS=Homo sapiens OX=9606 GN=DYNC1LI1 PE=1 SV=3	DYNC1LI1	56.578	5	2	2	2	0.389	0.971	0.438	0.86	2.942	0.783	2.55006	0.182764
Q92819	Hyaluronan synthase 2 OS=Homo sapiens OX=9606 GN=HAS2 PE=1 SV=1	HAS2	63.566	2	1	1	1	0.436	1.741	0.371	1.634	1.055	2.126	1.88972	0.182839
P28845	Corticosteroid 11-beta-dehydrogenase isozyme 1 OS=Homo sapiens OX=9606 GN=HSD11B1 PE=1 SV=3	HSD11B1	32.401	6.5	2	2	2	0.286	0.394	0.317	0.901	3.793	0.329	5.03811	0.183426
P04899	Guanine nucleotide-binding protein G(i) subunit alpha-2 OS=Homo sapiens OX=9606 GN=GNAI2 PE=1 SV=3	GNAI2	40.45	14.9	5	3	6	0.882	0.955	0.68	2.117	0.736	2.286	2.04172	0.183951
P0DP25	Calmodulin-3 OS=Homo sapiens OX=9606 GN=CALM3 PE=1 SV=1	CALM3	16.837	22.1	5	5	7	0.543	1.641	0.409	1.121	1.755	1.574	1.71616	0.184114
P60174	Triosephosphate isomerase OS=Homo sapiens OX=9606 GN=TPI1 PE=1 SV=3	TPI1	30.791	21.7	5	5	6	0.866	0.744	0.998	2.401	0.868	1.343	1.7684	0.185119
P41252	Isoleucine--tRNA ligase, cytoplasmic OS=Homo sapiens OX=9606 GN=IARS PE=1 SV=2	IARS	144.5	1.7	2	2	2	0.597	1.186	0.679	1.239	2.185	0.887	1.75102	0.186915
P50454	Serpin H1 OS=Homo sapiens OX=9606 GN=SERPINH1 PE=1 SV=2	SERPINH1	46.44	19.4	7	7	11	0.81	0.866	0.777	0.855	2.17	1.11	1.68569	0.18766
O95967	EGF-containing fibulin-like extracellular matrix protein 2 OS=Homo sapiens OX=9606 GN=EFEMP2 PE=1 SV=3	EFEMP2	49.405	1.8	1	1	1	2.203	0.814	2.046	1.178	0.471	0.898	0.503061	0.188319
P18077	60S ribosomal protein L35a OS=Homo sapiens OX=9606 GN=RPL35A PE=1 SV=2	RPL35A	12.538	19.1	2	2	2	0.342	0.822	0.348	0.763	3.292	0.648	3.11045	0.188718
Q9H3Z4	DnaJ homolog subfamily C member 5 OS=Homo sapiens OX=9606 GN=DNAJC5 PE=1 SV=1	DNAJC5	22.149	7.6	1	1	1	0.557	1.289	0.325	0.865	2.437	1.14	2.04606	0.199683
P09936	Ubiquitin carboxyl-terminal hydrolase isozyme L1 OS=Homo sapiens OX=9606 GN=UCHL1 PE=1 SV=2	UCHL1	24.824	16.1	3	3	4	1.107	0.753	0.779	2.172	0.777	1.859	1.8219	0.200353
P35221	Catenin alpha-1 OS=Homo sapiens OX=9606 GN=CTNNA1 PE=1 SV=1	CTNNA1	100.07	4.3	4	4	4	0.602	1.563	0.474	1.015	1.859	1.5	1.65745	0.203151
P29144	Tripeptidyl-peptidase 2 OS=Homo sapiens OX=9606 GN=TPP2 PE=1 SV=4	TPP2	138.35	3	4	4	4	0.67	0.81	0.488	0.596	1.398	3.267	2.67327	0.204523
Q92692	Nectin-2 OS=Homo sapiens OX=9606 GN=NECTIN2 PE=1 SV=1	NECTIN2	57.741	1.9	1	1	1	1.304	0.38	1.123	1.557	1.267	1.724	1.62024	0.204935
Q8IZQ8	Myocardin OS=Homo sapiens OX=9606 GN=MYOCD PE=1 SV=1	MYOCD	102	1.2	1	1	1	0.118	6.391	0.317	0.209	0.064	0.056	0.0481981	0.205107
P61081	NEDD8-conjugating enzyme Ubc12 OS=Homo sapiens OX=9606 GN=UBE2M PE=1 SV=1	UBE2M	20.9	4.9	1	1	2	0.464	1.275	0.346	1.027	2.6	0.833	2.13909	0.20625
Q03135	Caveolin-1 OS=Homo sapiens OX=9606 GN=CAV1 PE=1 SV=4	CAV1	20.471	8.4	2	2	3	0.225	0.809	0.242	0.446	3.474	0.799	3.69828	0.206531
O00410	Importin-5 OS=Homo sapiens OX=9606 GN=IPO5 PE=1 SV=4	IPO5	123.63	1.4	1	1	1	0.82	1.397	0.664	1.188	1.735	1.17	1.42069	0.207538
P53621	Coatomer subunit alpha OS=Homo sapiens OX=9606 GN=COPA PE=1 SV=2	COPA	138.34	2.9	3	3	3	0.671	1.106	0.671	0.874	2.274	1.105	1.73734	0.211025
P49747	Cartilage oligomeric matrix protein OS=Homo sapiens OX=9606 GN=COMP PE=1 SV=2	COMP	82.86	8.6	5	2	2	0.863	1.38	0.905	1.259	1.166	1.699	1.31004	0.211612
Q9NZM1	Myoferlin OS=Homo sapiens OX=9606 GN=MYOF PE=1 SV=1	MYOF	234.71	2.5	4	4	4	0.566	1.153	0.514	0.862	2.435	1	1.92432	0.212384
P02545	Prelamin-A/C OS=Homo sapiens OX=9606 GN=LMNA PE=1 SV=1	LMNA	74.139	10.7	6	6	7	0.322	0.403	0.313	0.471	3.719	0.487	4.50578	0.214177
O75947	ATP synthase subunit d, mitochondrial OS=Homo sapiens OX=9606 GN=ATP5PD PE=1 SV=3	ATP5PD	18.491	8.7	1	1	1	0.244	0.468	0.221	0.443	4.034	0.433	5.26259	0.215733
O15427	Monocarboxylate transporter 4 OS=Homo sapiens OX=9606 GN=SLC16A3 PE=1 SV=1	SLC16A3	49.469	7.3	3	3	5	0.958	1.479	0.699	1.584	1.275	1.334	1.33705	0.215791
O75610	Left-right determination factor 1 OS=Homo sapiens OX=9606 GN=LEFTY1 PE=2 SV=1	LEFTY1	40.88	3.6	1	1	1	1.6	1.603	1.742	1.379	0.222	1.142	0.554702	0.21737
P56199	Integrin alpha-1 OS=Homo sapiens OX=9606 GN=ITGA1 PE=1 SV=2	ITGA1	130.85	1.4	2	2	2	1.211	0.976	1.035	1.778	1.031	1.404	1.30757	0.219406
P07355	Annexin A2 OS=Homo sapiens OX=9606 GN=ANXA2 PE=1 SV=2	ANXA2	38.604	28.6	10	10	19	0.307	1.371	0.375	0.8	2.437	1.005	2.06624	0.220735
P17980	26S proteasome regulatory subunit 6A OS=Homo sapiens OX=9606 GN=PSMC3 PE=1 SV=3	PSMC3	49.203	2.5	1	1	1	0.401	0.646	0.603	0.794	3.205	0.619	2.79879	0.221826
O95782	AP-2 complex subunit alpha-1 OS=Homo sapiens OX=9606 GN=AP2A1 PE=1 SV=3	AP2A1	107.54	4.6	4	4	4	0.536	1.118	0.701	1.209	2.115	0.779	1.74225	0.22308
P05067	Amyloid-beta precursor protein OS=Homo sapiens OX=9606 GN=APP PE=1 SV=3	APP	86.942	3.2	2	2	3	0.944	3.068	0.903	0.6	0.748	0.946	0.466734	0.223891
P62491	Ras-related protein Rab-11A OS=Homo sapiens OX=9606 GN=RAB11A PE=1 SV=3	RAB11A	24.393	9.3	2	2	2	0.388	1.242	0.326	0.911	2.807	0.757	2.28783	0.226641
Q16222	UDP-N-acetylhexosamine pyrophosphorylase OS=Homo sapiens OX=9606 GN=UAP1 PE=1 SV=3	UAP1	58.768	3.3	1	1	1	0.612	1.321	0.644	1.077	2.122	0.998	1.62864	0.226949
P35222	Catenin beta-1 OS=Homo sapiens OX=9606 GN=CTNNB1 PE=1 SV=1	CTNNB1	85.496	6.1	4	3	4	0.514	1.577	0.469	0.908	1.905	1.481	1.67734	0.227419
P62241	40S ribosomal protein S8 OS=Homo sapiens OX=9606 GN=RPS8 PE=1 SV=2	RPS8	24.205	11.1	2	2	3	0.373	0.764	0.415	0.656	3.363	0.658	3.01353	0.228449
P20020	Plasma membrane calcium-transporting ATPase 1 OS=Homo sapiens OX=9606 GN=ATP2B1 PE=1 SV=4	ATP2B1	134.68	3.9	4	1	6	0.583	1.708	0.566	1.256	1.559	1.375	1.46657	0.230297
Q96BQ5	Coiled-coil domain-containing protein 127 OS=Homo sapiens OX=9606 GN=CCDC127 PE=1 SV=1	CCDC127	30.834	5	1	1	1	0.035	6.351	0.554	0.065	0.078	0.04	0.0263689	0.231457
P07996	Thrombospondin-1 OS=Homo sapiens OX=9606 GN=THBS1 PE=1 SV=2	THBS1	129.38	31.1	33	7	21	1.746	1.448	1.063	0.56	1.354	1.014	0.687808	0.233408
Q9C0H2	Protein tweety homolog 3 OS=Homo sapiens OX=9606 GN=TTYH3 PE=1 SV=3	TTYH3	57.544	1.9	1	1	2	0.868	2.587	1.213	1.124	0.782	0.714	0.561268	0.236323
P15954	Cytochrome c oxidase subunit 7C, mitochondrial OS=Homo sapiens OX=9606 GN=COX7C PE=1 SV=1	COX7C	7.2454	25.4	2	2	2	0.373	0.656	0.352	0.559	3.539	0.603	3.40406	0.239651
P51884	Lumican OS=Homo sapiens OX=9606 GN=LUM PE=1 SV=2	LUM	38.429	15.4	6	4	8	1.522	1.459	1.118	1.162	0.886	1.3	0.816785	0.239724
P35606	Coatomer subunit beta' OS=Homo sapiens OX=9606 GN=COPB2 PE=1 SV=2	COPB2	102.49	3.4	2	2	2	0.66	1.031	0.806	0.862	2.28	1.059	1.68242	0.240547
Q96FW1	Ubiquitin thioesterase OTUB1 OS=Homo sapiens OX=9606 GN=OTUB1 PE=1 SV=2	OTUB1	31.284	6.6	1	1	1	0.875	1.112	0.757	0.926	2.017	1.144	1.48943	0.240917
P49721	Proteasome subunit beta type-2 OS=Homo sapiens OX=9606 GN=PSMB2 PE=1 SV=1	PSMB2	22.836	6.5	1	1	1	0.473	1.425	0.462	0.979	2.351	0.954	1.81525	0.242643
P56385	ATP synthase subunit e, mitochondrial OS=Homo sapiens OX=9606 GN=ATP5ME PE=1 SV=2	ATP5ME	7.9331	14.5	1	1	1	0.364	0.651	0.396	0.681	3.515	0.498	3.32672	0.251468
P02748	Complement component C9 OS=Homo sapiens OX=9606 GN=C9 PE=1 SV=2	C9	63.173	1.6	1	1	1	0.072	0.561	0.087	0.276	4.377	0.274	6.84306	0.251554
Q9ULV4	Coronin-1C OS=Homo sapiens OX=9606 GN=CORO1C PE=1 SV=1	CORO1C	53.248	4.6	2	2	3	0.644	1.341	0.676	0.917	2.035	1.189	1.55618	0.252863
Q96KW9	Sperm acrosome-associated protein 7 OS=Homo sapiens OX=9606 GN=SPACA7 PE=1 SV=2	SPACA7	21.465	5.1	1	1	1	0.022	1.393	0.074	0.224	3.34	1.031	3.08596	0.253698
O14672	Disintegrin and metalloproteinase domain-containing protein 10 OS=Homo sapiens OX=9606 GN=ADAM10 PE=1 SV=1	ADAM10	84.141	7.4	4	4	6	0.911	0.758	0.744	0.896	2.226	0.886	1.661	0.257353
P23528	Cofilin-1 OS=Homo sapiens OX=9606 GN=CFL1 PE=1 SV=3	CFL1	18.502	22.9	4	4	4	0.824	1.577	0.588	1.469	1.038	1.88	1.46771	0.260877
P48147	Prolyl endopeptidase OS=Homo sapiens OX=9606 GN=PREP PE=1 SV=2	PREP	80.699	1.7	1	1	1	0.411	1.596	0.503	1.04	2.169	1.005	1.67888	0.261237
Q9BZH6	WD repeat-containing protein 11 OS=Homo sapiens OX=9606 GN=WDR11 PE=1 SV=1	WDR11	136.68	1.3	2	2	5	1.009	2.765	1.043	1.387	0.55	0.706	0.548682	0.261889
O00469	Procollagen-lysine,2-oxoglutarate 5-dioxygenase 2 OS=Homo sapiens OX=9606 GN=PLOD2 PE=1 SV=2	PLOD2	84.685	8.4	5	5	6	0.657	0.658	0.594	0.812	3.003	0.666	2.3473	0.2641
Q8NHW5	60S acidic ribosomal protein P0-like OS=Homo sapiens OX=9606 GN=RPLP0P6 PE=5 SV=1	RPLP0P6	34.364	6.9	1	1	1		0.781	0.331	1.006	2.549	0.641	3.77338	0.264139
Q9H0B8	Cysteine-rich secretory protein LCCL domain-containing 2 OS=Homo sapiens OX=9606 GN=CRISPLD2 PE=2 SV=1	CRISPLD2	55.919	17.1	7	7	12	0.979	0.457	1.155	0.825	1.34	2.369	1.7499	0.264928
Q09666	Neuroblast differentiation-associated protein AHNAK OS=Homo sapiens OX=9606 GN=AHNAK PE=1 SV=2	AHNAK	629.09	4.4	9	9	11	0.541	1.436	0.476	1.004	2.366	0.926	1.75132	0.265973
P43686	26S proteasome regulatory subunit 6B OS=Homo sapiens OX=9606 GN=PSMC4 PE=1 SV=2	PSMC4	47.366	5.7	2	2	2	0.228	1.347	0.467	0.64	2.695	1.067	2.15573	0.270467
Q9P0L0	Vesicle-associated membrane protein-associated protein A OS=Homo sapiens OX=9606 GN=VAPA PE=1 SV=3	VAPA	27.893	9.2	2	2	2	0.527	1.348	0.471	0.769	2.394	1.102	1.81799	0.272616
Q71DI3	Histone H3.2 OS=Homo sapiens OX=9606 GN=HIST2H3A PE=1 SV=3	HIST2H3A	15.388	11.8	2	2	4	0.75	0.931	0.95	0.975	1.114	0.892	1.13303	0.273106
Q92504	Zinc transporter SLC39A7 OS=Homo sapiens OX=9606 GN=SLC39A7 PE=1 SV=2	SLC39A7	50.117	3	1	1	1	0.131	0.958	0.132	0.33	3.783	0.575	3.83948	0.273869
P06733	Alpha-enolase OS=Homo sapiens OX=9606 GN=ENO1 PE=1 SV=2	ENO1	47.168	24.9	10	10	12	0.697	0.934	0.468	2.51	0.514	1.681	2.24154	0.273992
Q16555	Dihydropyrimidinase-related protein 2 OS=Homo sapiens OX=9606 GN=DPYSL2 PE=1 SV=1	DPYSL2	62.293	2.8	1	1	2	0.466	1.34	0.607	1.044	2.358	0.834	1.75549	0.276813
P25705	ATP synthase subunit alpha, mitochondrial OS=Homo sapiens OX=9606 GN=ATP5F1A PE=1 SV=1	ATP5F1A	59.75	3.8	2	2	3	0.486	0.956	0.476	0.726	2.974	0.732	2.31074	0.27726
P16615	Sarcoplasmic/endoplasmic reticulum calcium ATPase 2 OS=Homo sapiens OX=9606 GN=ATP2A2 PE=1 SV=1	ATP2A2	114.76	7.1	7	7	7	0.469	1.147	0.452	0.667	2.854	0.952	2.16296	0.277408
Q8WUW1	Protein BRICK1 OS=Homo sapiens OX=9606 GN=BRK1 PE=1 SV=1	BRK1	8.7448	9.3	1	1	1	0.435	1.39	0.255	0.61	1.078	3.535	2.51106	0.277472
P17152	Transmembrane protein 11, mitochondrial OS=Homo sapiens OX=9606 GN=TMEM11 PE=1 SV=1	TMEM11	21.541	3.6	1	1	1	0.862	1.266	0.978	1.673	1.446	0.95	1.31005	0.278144
Q5TF21	Protein SOGA3 OS=Homo sapiens OX=9606 GN=SOGA3 PE=3 SV=1	SOGA3	103.2	1.4	1	1	1	0.909	0.944	0.833	1.17	2.132	0.821	1.535	0.279837
Q9Y4K0	Lysyl oxidase homolog 2 OS=Homo sapiens OX=9606 GN=LOXL2 PE=1 SV=1	LOXL2	86.724	10.9	8	8	11	1.343	1.016	1.838	1.31	0.482	1.073	0.68263	0.280855
P80303	Nucleobindin-2 OS=Homo sapiens OX=9606 GN=NUCB2 PE=1 SV=3	NUCB2	50.222	4.5	2	2	2	0.938	1.218	0.748	0.848	1.642	1.614	1.41322	0.281434
Q5VT06	Centrosome-associated protein 350 OS=Homo sapiens OX=9606 GN=CEP350 PE=1 SV=1	CEP350	350.93	0.3	1	1	2	0.19	0.671	0.209	0.379	3.968	0.431	4.46542	0.285417
P35232	Prohibitin OS=Homo sapiens OX=9606 GN=PHB PE=1 SV=1	PHB	29.804	4.4	1	1	1	0.186	0.541	0.328	0.336	3.959	0.51	4.5545	0.287607
P10599	Thioredoxin OS=Homo sapiens OX=9606 GN=TXN PE=1 SV=3	TXN	11.737	21	2	2	2	0.691	1.777	0.568	1.278	1.362	1.466	1.35244	0.289377
Q9H6L5	Reticulophagy regulator 1 OS=Homo sapiens OX=9606 GN=RETREG1 PE=1 SV=1	RETREG1	54.68	3.6	1	1	1	0.343	5.306	0.51	0.436	0.236	0.377	0.17032	0.292762
Q15819	Ubiquitin-conjugating enzyme E2 variant 2 OS=Homo sapiens OX=9606 GN=UBE2V2 PE=1 SV=4	UBE2V2	16.363	6.9	1	1	1	0.577	1.826	0.43	0.988	1.634	1.521	1.46241	0.295407
P01833	Polymeric immunoglobulin receptor OS=Homo sapiens OX=9606 GN=PIGR PE=1 SV=4	PIGR	83.283	1	1	1	1	1.583	1.053	1.981	1.782	0.425	0.851	0.662335	0.295861
P62318	Small nuclear ribonucleoprotein Sm D3 OS=Homo sapiens OX=9606 GN=SNRPD3 PE=1 SV=1	SNRPD3	13.916	16.7	1	1	1	0.691	1.441	1.04	1.375	1.421	1.168	1.24968	0.299372
Q7Z3B1	Neuronal growth regulator 1 OS=Homo sapiens OX=9606 GN=NEGR1 PE=1 SV=3	NEGR1	38.719	6.5	2	2	2	1.428	0.586	1.082	1.642	0.973	1.781	1.4199	0.304382
Q08380	Galectin-3-binding protein OS=Homo sapiens OX=9606 GN=LGALS3BP PE=1 SV=1	LGALS3BP	65.33	14.9	8	8	11	1.594	0.759	2.216	1.631	0.5	0.59	0.595535	0.304763
Q15293	Reticulocalbin-1 OS=Homo sapiens OX=9606 GN=RCN1 PE=1 SV=1	RCN1	38.89	3.6	1	1	1	1.22	0.821	1.047	1.194	1.006	2.12	1.39896	0.307707
Q9NZU5	LIM and cysteine-rich domains protein 1 OS=Homo sapiens OX=9606 GN=LMCD1 PE=1 SV=1	LMCD1	40.832	7.9	2	2	2	0.468	0.722	0.538	0.883	3.19	0.476	2.63252	0.310928
Q8WUM4	Programmed cell death 6-interacting protein OS=Homo sapiens OX=9606 GN=PDCD6IP PE=1 SV=1	PDCD6IP	96.022	3.3	3	3	3	0.602	1.048	0.965	1.24	2.172	0.756	1.59388	0.314741
P26038	Moesin OS=Homo sapiens OX=9606 GN=MSN PE=1 SV=3	MSN	67.819	18	11	7	14	0.646	1.79	0.581	1.285	1.121	1.732	1.37156	0.315026
P31431	Syndecan-4 OS=Homo sapiens OX=9606 GN=SDC4 PE=1 SV=2	SDC4	21.641	16.7	4	4	5	0.464	4.748	0.584	0.428	0.591	0.386	0.242409	0.316196
P62879	Guanine nucleotide-binding protein G(I)/G(S)/G(T) subunit beta-2 OS=Homo sapiens OX=9606 GN=GNB2 PE=1 SV=3	GNB2	37.331	12.6	4	1	6	1.026	1.17	0.776	1.735	0.783	2.065	1.54206	0.317597
O76061	Stanniocalcin-2 OS=Homo sapiens OX=9606 GN=STC2 PE=1 SV=1	STC2	33.248	7	2	2	4	1.616	0.912	1.927	1.21	0.708	1.238	0.708418	0.321399
Q6YHK3	CD109 antigen OS=Homo sapiens OX=9606 GN=CD109 PE=1 SV=2	CD109	161.69	1.4	2	2	2	0.729	1.123	0.738	0.855	2.274	0.972	1.5834	0.323915
P63000	Ras-related C3 botulinum toxin substrate 1 OS=Homo sapiens OX=9606 GN=RAC1 PE=1 SV=1	RAC1	21.45	17.7	3	3	3	0.664	1.776	0.654	1.524	1.383	1.151	1.31157	0.324835
P08473	Neprilysin OS=Homo sapiens OX=9606 GN=MME PE=1 SV=2	MME	85.513	11.2	9	9	12	0.466	0.87	0.377	0.684	3.236	0.541	2.6042	0.3269
Q96QK1	Vacuolar protein sorting-associated protein 35 OS=Homo sapiens OX=9606 GN=VPS35 PE=1 SV=2	VPS35	91.706	3.3	2	2	3	0.469	0.649	1.219	0.905	2.801	0.756	1.90929	0.332292
P09341	Growth-regulated alpha protein OS=Homo sapiens OX=9606 GN=CXCL1 PE=1 SV=1	CXCL1	11.301	29.9	3	3	4	1.424	0.619	1.034	1.66	0.854	1.966	1.45596	0.34906
P13612	Integrin alpha-4 OS=Homo sapiens OX=9606 GN=ITGA4 PE=1 SV=3	ITGA4	114.9	1.6	2	2	2	1.28	1.768	1.172	1.449	0.638	1.19	0.77654	0.349359
Q9HBL8	NmrA-like family domain-containing protein 1 OS=Homo sapiens OX=9606 GN=NMRAL1 PE=1 SV=1	NMRAL1	33.344	4.7	1	1	1	1.333	0.344	0.946	2.339	0.572	2.283	1.98018	0.351875
Q96N06	Spermatogenesis-associated protein 33 OS=Homo sapiens OX=9606 GN=SPATA33 PE=2 SV=1	SPATA33	15.461	7.2	1	1	1	1.153	1.442	1.308	1.381	1.137	0.84	0.860364	0.352241
Q8TF05	Serine/threonine-protein phosphatase 4 regulatory subunit 1 OS=Homo sapiens OX=9606 GN=PPP4R1 PE=1 SV=1	PPP4R1	107	1.2	1	1	1	1.335	2.055	1.082	1.382	0.398	1.33	0.695438	0.358304
Q14767	Latent-transforming growth factor beta-binding protein 2 OS=Homo sapiens OX=9606 GN=LTBP2 PE=1 SV=3	LTBP2	195.05	2	3	3	4	2.077	0.662	2.033	1.003	0.53	1.265	0.586337	0.358817
Q99584	Protein S100-A13 OS=Homo sapiens OX=9606 GN=S100A13 PE=1 SV=1	S100A13	11.471	20.4	2	2	2	0.571	1.818	0.435	0.907	1.907	1.187	1.41678	0.360544
P61769	Beta-2-microglobulin OS=Homo sapiens OX=9606 GN=B2M PE=1 SV=1	B2M	13.714	8.4	1	1	2	1.379	1.466	1.11	1.12	0.899	1.393	0.862705	0.360986
Q96AY2	Crossover junction endonuclease EME1 OS=Homo sapiens OX=9606 GN=EME1 PE=1 SV=2	EME1	63.251	1.2	1	1	1	0.159	0.886	0.18	0.344	3.91	0.373	3.77714	0.363062
Q9NQC3	Reticulon-4 OS=Homo sapiens OX=9606 GN=RTN4 PE=1 SV=2	RTN4	129.93	1.8	2	2	2	0.928	1.567	0.789	1.24	1.206	1.499	1.20128	0.363728
Q9NUP9	Protein lin-7 homolog C OS=Homo sapiens OX=9606 GN=LIN7C PE=1 SV=1	LIN7C	21.834	5.1	1	1	1	0.634	1.681	0.696	1.049	1.707	1.177	1.30621	0.368381
Q6UVK1	Chondroitin sulfate proteoglycan 4 OS=Homo sapiens OX=9606 GN=CSPG4 PE=1 SV=2	CSPG4	250.53	2.9	5	5	5	1.076	2.371	0.972	1.039	0.952	1.064	0.691333	0.371131
Q9Y625	Glypican-6 OS=Homo sapiens OX=9606 GN=GPC6 PE=1 SV=1	GPC6	62.735	6.7	3	3	5	1.325	1.95	0.835	0.959	1.321	0.65	0.712895	0.371949
P36957	Dihydrolipoyllysine-residue succinyltransferase component of 2-oxoglutarate dehydrogenase complex, mitochondrial OS=Homo sapiens OX=9606 GN=DLST PE=1 SV=4	DLST	48.755	2.6	1	1	1	0.156	1.096	0.247	0.458	3.619	0.408	2.99199	0.372484
P53985	Monocarboxylate transporter 1 OS=Homo sapiens OX=9606 GN=SLC16A1 PE=1 SV=3	SLC16A1	53.944	5.8	2	2	3	0.447	1.959	0.384	0.924	2.037	0.99	1.41613	0.37927
O95626	Acidic leucine-rich nuclear phosphoprotein 32 family member D OS=Homo sapiens OX=9606 GN=ANP32D PE=2 SV=2	ANP32D	14.806	6.9	1	1	1	0.62	1.191	0.647	0.812	2.478	0.829	1.67575	0.381853
Q99704	Docking protein 1 OS=Homo sapiens OX=9606 GN=DOK1 PE=1 SV=1	DOK1	52.391	2.5	1	1	2	0.09	5.956	0.47	0.145	0.244	0.193	0.0893186	0.382999
Q5T8D3	Acyl-CoA-binding domain-containing protein 5 OS=Homo sapiens OX=9606 GN=ACBD5 PE=1 SV=1	ACBD5	60.091	2.1	1	1	1	0.523	1.758	0.61	1.884	1.565	0.757	1.45486	0.384425
P58340	Myeloid leukemia factor 1 OS=Homo sapiens OX=9606 GN=MLF1 PE=1 SV=1	MLF1	30.627	4.9	1	1	1	1.363	1.555	1.222	1.41	0.636	1.331	0.8157	0.386001
P60953	Cell division control protein 42 homolog OS=Homo sapiens OX=9606 GN=CDC42 PE=1 SV=2	CDC42	21.258	5.8	1	1	1	0.944	1.248	0.702	1.899	0.661	2.176	1.63649	0.388003
P02655	Apolipoprotein C-II OS=Homo sapiens OX=9606 GN=APOC2 PE=1 SV=1	APOC2	11.284	8.9	1	1	2	1.107	1.688	1.364	1.741	0.72	0.864	0.799471	0.388867
O14936	Peripheral plasma membrane protein CASK OS=Homo sapiens OX=9606 GN=CASK PE=1 SV=3	CASK	105.12	2.6	2	2	2	0.981	1.473	0.902	1.598	1.108	1.258	1.18117	0.390429
Q9Y5F9	Protocadherin gamma-B6 OS=Homo sapiens OX=9606 GN=PCDHGB6 PE=2 SV=1	PCDHGB6	101.04	1.1	1	1	1	0.086	2.105	0.122	0.231	2.556	1.303	1.76827	0.393956
P62277	40S ribosomal protein S13 OS=Homo sapiens OX=9606 GN=RPS13 PE=1 SV=2	RPS13	17.222	5.3	1	1	1	0.772	0.997	0.804	0.689	1.058	3.012	1.84959	0.396737
Q9BTY2	Plasma alpha-L-fucosidase OS=Homo sapiens OX=9606 GN=FUCA2 PE=1 SV=2	FUCA2	54.066	4.3	2	2	2	1.371	0.687	1.261	1.694	1.111	1.279	1.23049	0.400536
P11717	Cation-independent mannose-6-phosphate receptor OS=Homo sapiens OX=9606 GN=IGF2R PE=1 SV=3	IGF2R	274.37	0.8	2	2	2	0.65	1.254	0.726	0.75	2.262	1.029	1.5365	0.403081
Q96T58	Msx2-interacting protein OS=Homo sapiens OX=9606 GN=SPEN PE=1 SV=1	SPEN	402.24	0.3	1	1	1	0.138	1.495	0.265	0.526	3.252	0.457	2.2313	0.403991
Q15643	Thyroid receptor-interacting protein 11 OS=Homo sapiens OX=9606 GN=TRIP11 PE=1 SV=3	TRIP11	227.58	0.5	1	1	1	1.018	1.533	0.742	1.271	1.083	1.656	1.21773	0.406901
Q02878	60S ribosomal protein L6 OS=Homo sapiens OX=9606 GN=RPL6 PE=1 SV=3	RPL6	32.728	3.8	1	1	1	0.345	1.806	0.404	0.713	2.4	0.884	1.56438	0.407515
Q03181	Peroxisome proliferator-activated receptor delta OS=Homo sapiens OX=9606 GN=PPARD PE=1 SV=1	PPARD	49.903	1.6	1	1	2	0.8	1.374	0.736	0.95	1.967	1.004	1.34742	0.409934
Q9Y696	Chloride intracellular channel protein 4 OS=Homo sapiens OX=9606 GN=CLIC4 PE=1 SV=4	CLIC4	28.772	8.7	2	2	3	0.581	1.45	0.898	0.944	1.995	1.057	1.36429	0.411561
P14209	CD99 antigen OS=Homo sapiens OX=9606 GN=CD99 PE=1 SV=1	CD99	18.848	5.4	1	1	1	1.313	2.422	0.78	1.287	0.548	1.116	0.653599	0.414489
Q9Y2G7	Zinc finger protein 30 homolog OS=Homo sapiens OX=9606 GN=ZFP30 PE=1 SV=1	ZFP30	61.557	1.9	1	1	1	0.066	1.8	0.097	0.224	3.309	0.55	2.07998	0.415497
P68366	Tubulin alpha-4A chain OS=Homo sapiens OX=9606 GN=TUBA4A PE=1 SV=1	TUBA4A	49.924	17.6	6	2	7	0.638	1.7	0.672	1	1.784	1.102	1.29103	0.416367
Q9Y3I0	tRNA-splicing ligase RtcB homolog OS=Homo sapiens OX=9606 GN=RTCB PE=1 SV=1	RTCB	55.21	2.4	1	1	1	0.282	1.482	0.415	0.673	2.873	0.61	1.9073	0.418217
Q8N5R6	Coiled-coil domain-containing protein 33 OS=Homo sapiens OX=9606 GN=CCDC33 PE=1 SV=3	CCDC33	107.21	1.1	1	1	1	0.253	5.416	0.38	0.277	0.441	0.314	0.170607	0.421041
Q9P2B2	Prostaglandin F2 receptor negative regulator OS=Homo sapiens OX=9606 GN=PTGFRN PE=1 SV=2	PTGFRN	98.555	9.9	9	9	11	1.028	2.383	0.82	1.04	1.046	0.73	0.665564	0.421408
P06732	Creatine kinase M-type OS=Homo sapiens OX=9606 GN=CKM PE=1 SV=2	CKM	43.101	5.8	2	2	2	0.735	1.282	0.813	1.276	2.006	0.737	1.42014	0.422202
P15311	Ezrin OS=Homo sapiens OX=9606 GN=EZR PE=1 SV=4	EZR	69.412	10.2	7	2	8	0.531	2.053	0.378	0.751	1.666	1.531	1.33288	0.423601
P05387	60S acidic ribosomal protein P2 OS=Homo sapiens OX=9606 GN=RPLP2 PE=1 SV=1	RPLP2	11.665	10.4	1	1	2	0.306	1.663	0.364	0.742	2.716	0.615	1.74582	0.423905
Q15758	Neutral amino acid transporter B(0) OS=Homo sapiens OX=9606 GN=SLC1A5 PE=1 SV=2	SLC1A5	56.598	7.2	4	4	5	0.957	2.441	0.813	1.015	0.853	0.891	0.655189	0.435005
P00367	Glutamate dehydrogenase 1, mitochondrial OS=Homo sapiens OX=9606 GN=GLUD1 PE=1 SV=2	GLUD1	61.397	9.9	4	4	4	0.771	1.512	0.737	1.273	1.79	0.855	1.29735	0.43592
P26927	Hepatocyte growth factor-like protein OS=Homo sapiens OX=9606 GN=MST1 PE=1 SV=2	MST1	80.319	2	1	1	1	0.98	0.919	1.276	1.85	0.765	1.787	1.38646	0.438259
Q96NK8	Neurogenic differentiation factor 6 OS=Homo sapiens OX=9606 GN=NEUROD6 PE=2 SV=1	NEUROD6	38.704	3.6	1	1	1	0.114	1.678	0.166	0.212	3.091	0.911	2.1522	0.44051
Q13443	Disintegrin and metalloproteinase domain-containing protein 9 OS=Homo sapiens OX=9606 GN=ADAM9 PE=1 SV=1	ADAM9	90.555	2	1	1	1	1.01	1.3	0.811	1.03	1.757	1.041	1.22653	0.441516
Q9Y4L1	Hypoxia up-regulated protein 1 OS=Homo sapiens OX=9606 GN=HYOU1 PE=1 SV=1	HYOU1	111.33	1.2	1	1	1	0.422	1.24	0.523	0.587	2.87	0.712	1.90801	0.456887
Q9ULC6	Protein-arginine deiminase type-1 OS=Homo sapiens OX=9606 GN=PADI1 PE=1 SV=2	PADI1	74.665	1.5	1	1	1	0.107	1.778	0.084	0.224	3.353	0.479	2.05993	0.459107
Q8NFQ8	Torsin-1A-interacting protein 2 OS=Homo sapiens OX=9606 GN=TOR1AIP2 PE=1 SV=1	TOR1AIP2	51.263	3.2	1	1	1	1.545	0.18	1.501	2.087	0.914	1.366	1.35369	0.461748
Q9UHQ4	B-cell receptor-associated protein 29 OS=Homo sapiens OX=9606 GN=BCAP29 PE=1 SV=2	BCAP29	28.32	6.2	1	1	1	0.465	1.729	0.647	0.923	2.089	0.876	1.36853	0.463218
P19022	Cadherin-2 OS=Homo sapiens OX=9606 GN=CDH2 PE=1 SV=4	CDH2	99.808	5.2	4	4	5	2.181	0.545	1.77	0.887	0.261	1.684	0.629893	0.465165
P23588	Eukaryotic translation initiation factor 4B OS=Homo sapiens OX=9606 GN=EIF4B PE=1 SV=2	EIF4B	69.15	2.1	1	1	1	0.803	1.736	0.765	1.167	1.113	1.671	1.19582	0.466747
Q92597	Protein NDRG1 OS=Homo sapiens OX=9606 GN=NDRG1 PE=1 SV=1	NDRG1	42.835	3.6	1	1	1	0.742	1.7	0.829	1.439	1.403	1.017	1.17976	0.471026
P22692	Insulin-like growth factor-binding protein 4 OS=Homo sapiens OX=9606 GN=IGFBP4 PE=1 SV=2	IGFBP4	27.934	15.1	4	4	5	1.624	1.102	1.337	1.347	0.715	1.39	0.849619	0.471579
Q9NRY6	Phospholipid scramblase 3 OS=Homo sapiens OX=9606 GN=PLSCR3 PE=1 SV=2	PLSCR3	31.648	4.1	1	1	2	1.146	1.424	1.566	1.651	0.55	1.249	0.834139	0.47349
Q93070	Ecto-ADP-ribosyltransferase 4 OS=Homo sapiens OX=9606 GN=ART4 PE=2 SV=2	ART4	35.877	2.2	1	1	4	2.566	0.161	2.423	2.59	0.062	0.214	0.556505	0.475246
P01344	Insulin-like growth factor II OS=Homo sapiens OX=9606 GN=IGF2 PE=1 SV=1	IGF2	20.14	5	1	1	1	1.01	0.587	1.033	1.667	0.475	3	1.95513	0.475278
Q8N0Z6	Tetratricopeptide repeat protein 5 OS=Homo sapiens OX=9606 GN=TTC5 PE=1 SV=2	TTC5	48.927	3.2	1	1	2	1.474	0.358	1.42	2.044	0.924	1.346	1.32657	0.476588
P07197	Neurofilament medium polypeptide OS=Homo sapiens OX=9606 GN=NEFM PE=1 SV=3	NEFM	102.47	1.4	1	1	1	0.322	1.106	0.382	0.64	3.316	0.381	2.39613	0.476917
P09211	Glutathione S-transferase P OS=Homo sapiens OX=9606 GN=GSTP1 PE=1 SV=2	GSTP1	23.356	5.2	1	1	1	0.913	0.323	0.73	3.351	0.217	2.594	3.13428	0.479255
Q15582	Transforming growth factor-beta-induced protein ig-h3 OS=Homo sapiens OX=9606 GN=TGFBI PE=1 SV=1	TGFBI	74.68	26.4	17	17	32	1.174	1.101	1.42	1.364	1.122	0.803	0.890122	0.481581
P35670	Copper-transporting ATPase 2 OS=Homo sapiens OX=9606 GN=ATP7B PE=1 SV=4	ATP7B	157.26	0.5	1	1	1	0.993	2.346	0.95	2.504	0.38	0.506	0.790394	0.481746
Q14554	Protein disulfide-isomerase A5 OS=Homo sapiens OX=9606 GN=PDIA5 PE=1 SV=1	PDIA5	59.594	1.9	1	1	1	0.727	1.289	1.084	1.104	1.794	0.931	1.23516	0.486552
P02100	Hemoglobin subunit epsilon OS=Homo sapiens OX=9606 GN=HBE1 PE=1 SV=2	HBE1	16.203	11.6	2	1	1	0.321	1.438	0.418	0.679	2.95	0.498	1.89573	0.487792
Q9NRR4	Ribonuclease 3 OS=Homo sapiens OX=9606 GN=DROSHA PE=1 SV=2	DROSHA	159.31	0.6	1	1	1	0.975	0.36	0.742	1.701	0.268	3.889	2.82041	0.491281
O94985	Calsyntenin-1 OS=Homo sapiens OX=9606 GN=CLSTN1 PE=1 SV=1	CLSTN1	109.79	5	5	5	5	1.604	0.878	1.641	1.308	0.618	1.359	0.79675	0.492132
P01112	GTPase HRas OS=Homo sapiens OX=9606 GN=HRAS PE=1 SV=1	HRAS	21.298	6.9	1	1	1	0.996	1.249	1.169	1.268	1.414	1.043	1.0911	0.494103
P18065	Insulin-like growth factor-binding protein 2 OS=Homo sapiens OX=9606 GN=IGFBP2 PE=1 SV=2	IGFBP2	34.814	4	1	1	2	0.828	1.121	0.813	0.938	0.729	3.085	1.72049	0.494957
P17813	Endoglin OS=Homo sapiens OX=9606 GN=ENG PE=1 SV=2	ENG	70.577	5	3	3	5	1.258	1.849	0.871	0.843	0.751	1.573	0.796129	0.49561
P19623	Spermidine synthase OS=Homo sapiens OX=9606 GN=SRM PE=1 SV=1	SRM	33.824	4.3	1	1	1	1.107	0.282	0.979	3.804	0.324	1.604	2.42061	0.501559
P98066	Tumor necrosis factor-inducible gene 6 protein OS=Homo sapiens OX=9606 GN=TNFAIP6 PE=1 SV=2	TNFAIP6	31.203	10.1	3	3	3	1.014	1.38	1.849	1.879	0.569	1.035	0.820881	0.503953
P55287	Cadherin-11 OS=Homo sapiens OX=9606 GN=CDH11 PE=1 SV=2	CDH11	87.964	4.5	3	3	3	1.093	1.403	0.866	1.018	1.38	1.37	1.12076	0.510949
Q16853	Membrane primary amine oxidase OS=Homo sapiens OX=9606 GN=AOC3 PE=1 SV=3	AOC3	84.621	1	1	1	1	1.638	0.755	1.959	2.407	0.271	0.828	0.805607	0.511501
Q16610	Extracellular matrix protein 1 OS=Homo sapiens OX=9606 GN=ECM1 PE=1 SV=2	ECM1	60.673	11.3	5	5	7	1.199	0.788	1.2	1.54	0.79	1.696	1.26326	0.512554
Q9BRA2	Thioredoxin domain-containing protein 17 OS=Homo sapiens OX=9606 GN=TXNDC17 PE=1 SV=1	TXNDC17	13.941	7.3	1	1	1	1.328	0.324	0.8	3.047	0.302	2.238	2.27855	0.514031
O43739	Cytohesin-3 OS=Homo sapiens OX=9606 GN=CYTH3 PE=1 SV=2	CYTH3	46.348	3.8	1	1	1	0.191	2.385	0.215	0.373	0.728	3.453	1.63167	0.51449
P60033	CD81 antigen OS=Homo sapiens OX=9606 GN=CD81 PE=1 SV=1	CD81	25.809	15.3	2	2	2	0.836	1.407	1.035	1.761	1.302	0.898	1.20836	0.516574
P08648	Integrin alpha-5 OS=Homo sapiens OX=9606 GN=ITGA5 PE=1 SV=2	ITGA5	114.54	6	5	5	5	1.13	1.344	0.872	1.83	0.809	1.635	1.27735	0.518998
P62873	Guanine nucleotide-binding protein G(I)/G(S)/G(T) subunit beta-1 OS=Homo sapiens OX=9606 GN=GNB1 PE=1 SV=3	GNB1	37.377	12.6	4	1	5	1.14	0.647	1.044	2.579	0.486	1.948	1.77075	0.51935
Q9Y5B9	FACT complex subunit SPT16 OS=Homo sapiens OX=9606 GN=SUPT16H PE=1 SV=1	SUPT16H	119.91	1.4	1	1	1	0.925	0.925	0.93	0.902	2.251	0.787	1.41727	0.520039
P60008	Spermatid-specific linker histone H1-like protein OS=Homo sapiens OX=9606 GN=HILS1 PE=1 SV=1	HILS1	25.631	3.9	1	1	1	0.418	1.268	0.43	0.578	3.037	0.536	1.96172	0.521606
P27487	Dipeptidyl peptidase 4 OS=Homo sapiens OX=9606 GN=DPP4 PE=1 SV=2	DPP4	88.278	1.3	1	1	1	0.282	1.528	0.364	0.557	3.042	0.463	1.86845	0.537761
Q02809	Procollagen-lysine,2-oxoglutarate 5-dioxygenase 1 OS=Homo sapiens OX=9606 GN=PLOD1 PE=1 SV=2	PLOD1	83.549	8.3	5	5	7	1.118	0.995	1.212	1.729	1.025	1.082	1.15368	0.540325
Q96QR8	Transcriptional activator protein Pur-beta OS=Homo sapiens OX=9606 GN=PURB PE=1 SV=3	PURB	33.24	3.2	1	1	1	0.045	5.279	0.279		0.203	0.064	0.047653	0.541109
P10721	Mast/stem cell growth factor receptor Kit OS=Homo sapiens OX=9606 GN=KIT PE=1 SV=1	KIT	109.86	1	1	1	3	1.415	0.889	1.144	1.584	0.995	1.338	1.13602	0.541522
Q9UKX3	Myosin-13 OS=Homo sapiens OX=9606 GN=MYH13 PE=2 SV=2	MYH13	223.6	0.4	1	1	1	1.57	1.149	1.383	1.929	0.486	1.166	0.872989	0.541681
Q9Y6R7	IgGFc-binding protein OS=Homo sapiens OX=9606 GN=FCGBP PE=1 SV=3	FCGBP	572.01	0.5	2	2	2	0.127	2.362	0.223	0.324	2.622	0.68	1.33702	0.543828
Q8IWU6	Extracellular sulfatase Sulf-1 OS=Homo sapiens OX=9606 GN=SULF1 PE=1 SV=1	SULF1	101.03	3.1	3	3	3	1.409	1.497	0.95	0.656	1.358	1.304	0.860477	0.545907
Q9H1Z4	WD repeat-containing protein 13 OS=Homo sapiens OX=9606 GN=WDR13 PE=1 SV=2	WDR13	53.695	2.7	1	1	1	0.258	0.687		0.879	3.021	0.227	4.3672	0.548052
P31947	14-3-3 protein sigma OS=Homo sapiens OX=9606 GN=SFN PE=1 SV=1	SFN	27.774	13.3	4	1	7	1.015	0.595	0.973	2.495	0.354	2.488	2.0662	0.549025
Q9HC35	Echinoderm microtubule-associated protein-like 4 OS=Homo sapiens OX=9606 GN=EML4 PE=1 SV=3	EML4	108.91	1	1	1	1	0.271	4.955	0.416	0.415	0.635	0.356	0.249202	0.554101
P04196	Histidine-rich glycoprotein OS=Homo sapiens OX=9606 GN=HRG PE=1 SV=1	HRG	59.578	1.3	1	1	1	1.398	1.286	1.39	1.816	0.414	1.391	0.888807	0.558689
P78539	Sushi repeat-containing protein SRPX OS=Homo sapiens OX=9606 GN=SRPX PE=1 SV=1	SRPX	51.571	8.6	4	4	4	1.447	0.907	1.451	1.361	1.072	0.904	0.877004	0.566289
P61978	Heterogeneous nuclear ribonucleoprotein K OS=Homo sapiens OX=9606 GN=HNRNPK PE=1 SV=1	HNRNPK	50.976	3.7	1	1	1	0.537	2.202	0.596	0.874	1.403	1.414	1.10675	0.566567
P80723	Brain acid soluble protein 1 OS=Homo sapiens OX=9606 GN=BASP1 PE=1 SV=2	BASP1	22.693	53.7	10	10	15	0.557	2.243	0.405	0.79	1.811	1.045	1.1376	0.566807
Q96N68	Putative uncharacterized protein C18orf15 OS=Homo sapiens OX=9606 GN=C18orf15 PE=5 SV=1	C18orf15	19.136	3.9	1	1	2	0.126	1.497	0.242	0.265	3.479	0.381	2.2118	0.567631
O60462	Neuropilin-2 OS=Homo sapiens OX=9606 GN=NRP2 PE=1 SV=3	NRP2	104.83	3	3	3	3	1.178	1.211	0.922	0.878	1.337	1.632	1.16188	0.568881
Q9UBI6	Guanine nucleotide-binding protein G(I)/G(S)/G(O) subunit gamma-12 OS=Homo sapiens OX=9606 GN=GNG12 PE=1 SV=3	GNG12	8.0061	15.3	1	1	2	1.301	0.471	0.955	2.496	0.366	2.336	1.90612	0.56976
P14174	Macrophage migration inhibitory factor OS=Homo sapiens OX=9606 GN=MIF PE=1 SV=4	MIF	12.476	7.8	1	1	1	1.189	0.15	0.957	3.841	0.189	1.867	2.56838	0.57102
P06239	Tyrosine-protein kinase Lck OS=Homo sapiens OX=9606 GN=LCK PE=1 SV=6	LCK	58	1.8	1	1	1	0.303	2.277	0.36	0.474	2.167	1.013	1.24286	0.57373
Q9Y664	KICSTOR complex protein kaptin OS=Homo sapiens OX=9606 GN=KPTN PE=1 SV=2	KPTN	48.079	3.4	1	1	1	0.844	1.861	0.542	1.39	0.691	2.171	1.30952	0.575973
P26006	Integrin alpha-3 OS=Homo sapiens OX=9606 GN=ITGA3 PE=1 SV=5	ITGA3	116.61	2.3	2	2	3	1.072	1.542	0.762	1.547	0.823	1.73	1.21445	0.578018
P16403	Histone H1.2 OS=Homo sapiens OX=9606 GN=H1-2 PE=1 SV=2	H1-2	21.364	15	3	3	4	1.304	0.701	1.339	1.531	1	1.236	1.1265	0.584627
O43657	Tetraspanin-6 OS=Homo sapiens OX=9606 GN=TSPAN6 PE=1 SV=1	TSPAN6	27.563	4.5	1	1	1	1.076	1.664	0.853	0.681	1.971	0.504	0.878375	0.58503
P24593	Insulin-like growth factor-binding protein 5 OS=Homo sapiens OX=9606 GN=IGFBP5 PE=1 SV=1	IGFBP5	30.57	11	3	3	3	1.368	0.964	0.769	1.24	0.652	2.81	1.51629	0.586155
P09619	Platelet-derived growth factor receptor beta OS=Homo sapiens OX=9606 GN=PDGFRB PE=1 SV=1	PDGFRB	123.97	2.7	3	3	3	1.674	1.176	1.272	1.969	0.437	1.287	0.895924	0.586675
Q8WXI9	Transcriptional repressor p66-beta OS=Homo sapiens OX=9606 GN=GATAD2B PE=1 SV=1	GATAD2B	65.26	1.9	1	1	1	1.812	0.584	1.97	2.233	0.264	1.001	0.801191	0.598112
Q14203	Dynactin subunit 1 OS=Homo sapiens OX=9606 GN=DCTN1 PE=1 SV=3	DCTN1	141.69	1.6	2	2	2	0.794	2.596	0.815	0.933	1.19	0.746	0.682283	0.598895
P22352	Glutathione peroxidase 3 OS=Homo sapiens OX=9606 GN=GPX3 PE=1 SV=2	GPX3	25.552	5.3	1	1	2	0.996	0.735	1.496	2.532	0.79	1.092	1.36783	0.599014
Q12907	Vesicular integral-membrane protein VIP36 OS=Homo sapiens OX=9606 GN=LMAN2 PE=1 SV=1	LMAN2	40.228	3.1	1	1	1	0.469	1.677	0.667	0.957	2.264	0.609	1.36154	0.600187
Q76M96	Coiled-coil domain-containing protein 80 OS=Homo sapiens OX=9606 GN=CCDC80 PE=1 SV=1	CCDC80	108.17	4	3	3	3	1.29	0.986	1.659	0.941	0.829	1.71	0.884371	0.600326
P02790	Hemopexin OS=Homo sapiens OX=9606 GN=HPX PE=1 SV=2	HPX	51.676	4.8	2	2	2	1.577	0.211	1.463	2.096	0.46	2.025	1.4091	0.605289
O14498	Immunoglobulin superfamily containing leucine-rich repeat protein OS=Homo sapiens OX=9606 GN=ISLR PE=2 SV=1	ISLR	45.997	2.6	1	1	1	1.203	0.923	1.259	1.4	0.809	1.913	1.21773	0.616651
P62166	Neuronal calcium sensor 1 OS=Homo sapiens OX=9606 GN=NCS1 PE=1 SV=2	NCS1	21.878	5.8	1	1	1	0.898	1.791	0.717	1.597	0.777	1.691	1.19348	0.620221
P41221	Protein Wnt-5a OS=Homo sapiens OX=9606 GN=WNT5A PE=1 SV=2	WNT5A	42.339	17.6	6	6	11	0.974	1.326	0.97	2.293	1.001	0.902	1.28318	0.620806
B4DXR9	Zinc finger protein 732 OS=Homo sapiens OX=9606 GN=ZNF732 PE=2 SV=1	ZNF732	67.839	1.7	1	1	1	1.503	0.319	1.705	1.853	1.03	1.067	1.11993	0.622656
O00267	Transcription elongation factor SPT5 OS=Homo sapiens OX=9606 GN=SUPT5H PE=1 SV=1	SUPT5H	121	1	1	1	1	0.118	3.461	1.752	0.748	0.822	0.194	0.330895	0.625773
Q14766	Latent-transforming growth factor beta-binding protein 1 OS=Homo sapiens OX=9606 GN=LTBP1 PE=1 SV=4	LTBP1	186.79	6.7	11	11	12	1.304	1.126	1.192	1.584	1.004	1.374	1.09387	0.628272
Q9Y240	C-type lectin domain family 11 member A OS=Homo sapiens OX=9606 GN=CLEC11A PE=1 SV=1	CLEC11A	35.694	7.1	2	2	2	1.357	1.092	1.354	1.28	0.958	1.342	0.941362	0.631994
P04216	Thy-1 membrane glycoprotein OS=Homo sapiens OX=9606 GN=THY1 PE=1 SV=2	THY1	17.935	9.3	1	1	3	1.146	1.314	1.02	1.77	0.924	1.271	1.13937	0.642854
O43854	EGF-like repeat and discoidin I-like domain-containing protein 3 OS=Homo sapiens OX=9606 GN=EDIL3 PE=1 SV=1	EDIL3	53.764	23.3	9	9	14	1.592	0.79	1.576	1.276	0.648	1.465	0.856241	0.65679
P02787	Serotransferrin OS=Homo sapiens OX=9606 GN=TF PE=1 SV=3	TF	77.063	36.4	23	22	45	1.43	0.762	1.318	1.726	0.847	1.485	1.15613	0.663037
P35241	Radixin OS=Homo sapiens OX=9606 GN=RDX PE=1 SV=1	RDX	68.563	10.1	7	2	8	0.688	2.153	0.635	1.03	1.384	1.164	1.02934	0.663556
P00740	Coagulation factor IX OS=Homo sapiens OX=9606 GN=F9 PE=1 SV=2	F9	51.778	2.6	1	1	2	1.502	1.029	1.444	1.741	0.41	1.596	0.942642	0.666945
O94913	Pre-mRNA cleavage complex 2 protein Pcf11 OS=Homo sapiens OX=9606 GN=PCF11 PE=1 SV=3	PCF11	173.05	1	1	1	1	0.849	0.524	3.354	0.84	0.499	1.478	0.595938	0.670097
Q9H4G4	Golgi-associated plant pathogenesis-related protein 1 OS=Homo sapiens OX=9606 GN=GLIPR2 PE=1 SV=3	GLIPR2	17.218	8.4	1	1	1	0.873	1.875	0.791	1.406	1.051	1.294	1.0599	0.67324
P80162	C-X-C motif chemokine 6 OS=Homo sapiens OX=9606 GN=CXCL6 PE=1 SV=4	CXCL6	11.897	10.5	1	1	2	1.422	0.312	1.34	3.08	0.39	1.42	1.59076	0.675972
P50281	Matrix metalloproteinase-14 OS=Homo sapiens OX=9606 GN=MMP14 PE=1 SV=3	MMP14	65.893	5	3	3	3	1.494	1.284	1.086	1.424	0.79	1.398	0.934783	0.684343
O75396	Vesicle-trafficking protein SEC22b OS=Homo sapiens OX=9606 GN=SEC22B PE=1 SV=4	SEC22B	24.593	8.8	1	1	1	0.949	1.607	0.946	1.307	1.286	1.085	1.05026	0.695925
P60866	40S ribosomal protein S20 OS=Homo sapiens OX=9606 GN=RPS20 PE=1 SV=1	RPS20	13.373	9.2	1	1	1	0.75	1.671	0.9	0.939	1.632	1.066	1.09515	0.696553
P07195	L-lactate dehydrogenase B chain OS=Homo sapiens OX=9606 GN=LDHB PE=1 SV=2	LDHB	36.638	19.5	7	6	10	1.283	0.997	1.554	2.039	0.662	0.944	0.950704	0.698541
Q9H3S7	Tyrosine-protein phosphatase non-receptor type 23 OS=Homo sapiens OX=9606 GN=PTPN23 PE=1 SV=1	PTPN23	178.97	1	1	1	1	1.124	1.011	1.559	3.12	0.381	0.676	1.13075	0.702055
P0DOX7	Immunoglobulin kappa light chain OS=Homo sapiens OX=9606 PE=1 SV=1	--	23.379	9.3	1	1	1	0.699	2.476	0.435	1.319	1.329	0.823	0.961496	0.709951
Q14573	Inositol 1,4,5-trisphosphate receptor type 3 OS=Homo sapiens OX=9606 GN=ITPR3 PE=1 SV=2	ITPR3	304.1	0.4	1	1	1	2.033	0.259	1.99	2.519	0.083	1.142	0.874358	0.710622
P21810	Biglycan OS=Homo sapiens OX=9606 GN=BGN PE=1 SV=2	BGN	41.654	13.3	5	4	9	2.428	0.536	2.078	1.444	0.743	1.356	0.702697	0.713633
Q8N141	Zinc finger protein 82 homolog OS=Homo sapiens OX=9606 GN=ZFP82 PE=1 SV=1	ZFP82	62.577	3	1	1	1	1.536	0.122	0.352	0.4	0.14	5.371	2.9408	0.718962
Q9HDC9	Adipocyte plasma membrane-associated protein OS=Homo sapiens OX=9606 GN=APMAP PE=1 SV=2	APMAP	46.48	8.2	4	4	6	1.351	0.535	1.707	3.113	0.191	0.771	1.13415	0.726727
O43491	Band 4.1-like protein 2 OS=Homo sapiens OX=9606 GN=EPB41L2 PE=1 SV=1	EPB41L2	112.59	1.2	1	1	1	0.697	2.679	0.718	0.756	1.356	0.761	0.701759	0.728307
P29966	Myristoylated alanine-rich C-kinase substrate OS=Homo sapiens OX=9606 GN=MARCKS PE=1 SV=4	MARCKS	31.554	22	5	4	13	0.685	3.048	0.538	0.621	1.083	0.891	0.607586	0.730241
P47989	Xanthine dehydrogenase/oxidase OS=Homo sapiens OX=9606 GN=XDH PE=1 SV=4	XDH	146.42	2	3	3	3	0.959	1.384	1.12	1.868	1.266	0.829	1.14438	0.738313
P48651	Phosphatidylserine synthase 1 OS=Homo sapiens OX=9606 GN=PTDSS1 PE=1 SV=1	PTDSS1	55.527	2.5	1	1	1	0.218	2.059	0.394	0.444	2.788	0.385	1.35417	0.739298
P15924	Desmoplakin OS=Homo sapiens OX=9606 GN=DSP PE=1 SV=3	DSP	331.77	0.3	1	1	1	0.335	3.799	0.493	0.379	1.308	0.516	0.476118	0.739888
Q0VF49	Uncharacterized protein KIAA2012 OS=Homo sapiens OX=9606 GN=KIAA2012 PE=2 SV=2	KIAA2012	135.3	1.9	2	2	2	0.728	2.476	0.763	0.814	1.451	0.716	0.751449	0.739944
P21926	CD9 antigen OS=Homo sapiens OX=9606 GN=CD9 PE=1 SV=4	CD9	25.416	4.4	2	2	3	0.421	2.096	0.374	0.473	2.563	0.613	1.26219	0.741383
Q9UHG3	Prenylcysteine oxidase 1 OS=Homo sapiens OX=9606 GN=PCYOX1 PE=1 SV=3	PCYOX1	56.639	4.2	2	2	2	1.162	1.484	1.15	2.222	0.659	0.92	1.00132	0.746463
Q02818	Nucleobindin-1 OS=Homo sapiens OX=9606 GN=NUCB1 PE=1 SV=4	NUCB1	53.879	19.3	7	7	9	1.179	1.725	0.937	1.092	1.099	1.307	0.9107	0.746645
Q9P281	BAH and coiled-coil domain-containing protein 1 OS=Homo sapiens OX=9606 GN=BAHCC1 PE=1 SV=4	BAHCC1	280.01	0.3	1	1	1	0.254	3.94	0.364	0.31	1.55	0.27	0.46731	0.754373
O14980	Exportin-1 OS=Homo sapiens OX=9606 GN=XPO1 PE=1 SV=1	XPO1	123.38	1.8	2	2	2	2.115	0.183	2.027	2.787	0.092	0.847	0.861503	0.755863
Q9NP84	Tumor necrosis factor receptor superfamily member 12A OS=Homo sapiens OX=9606 GN=TNFRSF12A PE=1 SV=1	TNFRSF12A	13.911	14	2	2	2	1.301	1.485	0.954	1.001	0.487	2.356	1.02781	0.756193
P10321	HLA class I histocompatibility antigen, C alpha chain OS=Homo sapiens OX=9606 GN=HLA-C PE=1 SV=3	HLA-C	40.648	13.1	4	3	5	1.312	0.572	1.276	2.262	0.388	2.048	1.48671	0.756954
P00739	Haptoglobin-related protein OS=Homo sapiens OX=9606 GN=HPR PE=2 SV=2	HPR	39.029	11.2	4	4	9	1.978	0.259	2.092	3.063	0.178	0.707	0.911989	0.766218
P17936	Insulin-like growth factor-binding protein 3 OS=Homo sapiens OX=9606 GN=IGFBP3 PE=1 SV=2	IGFBP3	31.674	12.4	3	3	5	1.183	1.137	1.232	1.759	0.803	1.466	1.13401	0.770651
O75718	Cartilage-associated protein OS=Homo sapiens OX=9606 GN=CRTAP PE=1 SV=1	CRTAP	46.561	5.2	2	2	2	0.968	1.092	1.072	0.863	1.978	0.855	1.18008	0.778634
O95633	Follistatin-related protein 3 OS=Homo sapiens OX=9606 GN=FSTL3 PE=1 SV=1	FSTL3	27.663	13.3	3	3	4	1.233	1.088	1.093	0.911	0.873	1.554	0.977739	0.779215
Q9H299	SH3 domain-binding glutamic acid-rich-like protein 3 OS=Homo sapiens OX=9606 GN=SH3BGRL3 PE=1 SV=1	SH3BGRL3	10.438	8.6	1	1	1	1.009	0.899	0.678	2.098	0.206	3.047	2.06922	0.780368
Q96ED9	Protein Hook homolog 2 OS=Homo sapiens OX=9606 GN=HOOK2 PE=1 SV=3	HOOK2	83.206	2.1	1	1	2	0.266	4.453	0.418	0.361	0.684	0.903	0.37921	0.785772
P08962	CD63 antigen OS=Homo sapiens OX=9606 GN=CD63 PE=1 SV=2	CD63	25.636	7.6	2	2	2	1.16	0.943	1.678	2.484	0.57	0.876	1.03941	0.794112
P02656	Apolipoprotein C-III OS=Homo sapiens OX=9606 GN=APOC3 PE=1 SV=1	APOC3	10.852	16.2	1	1	7	0.9	1.77	1.094	1.277	1.108	1.034	0.908342	0.79534
P54289	Voltage-dependent calcium channel subunit alpha-2/delta-1 OS=Homo sapiens OX=9606 GN=CACNA2D1 PE=1 SV=3	CACNA2D1	124.57	3.4	4	4	4	1.038	1.545	1.064	1.963	0.886	1.213	1.11379	0.80253
Q96AY3	Peptidyl-prolyl cis-trans isomerase FKBP10 OS=Homo sapiens OX=9606 GN=FKBP10 PE=1 SV=1	FKBP10	64.244	4.3	2	2	2	0.757	1.369	0.988	0.679	1.981	1.009	1.17823	0.80515
P01308	Insulin OS=Homo sapiens OX=9606 GN=INS PE=1 SV=1	INS	11.981	6.4	1	1	1	2.253	0.211	1.897	2.481	0.149	1.003	0.833066	0.805483
P13929	Beta-enolase OS=Homo sapiens OX=9606 GN=ENO3 PE=1 SV=5	ENO3	46.986	3.9	2	2	2	1.1	1.683	0.985	1.28	1.054	1.182	0.933121	0.808586
Q13625	Apoptosis-stimulating of p53 protein 2 OS=Homo sapiens OX=9606 GN=TP53BP2 PE=1 SV=2	TP53BP2	125.61	0.9	1	1	2	0.66	1.386	0.628	0.734	2.604	0.468	1.42334	0.809758
Q7Z7G8	Vacuolar protein sorting-associated protein 13B OS=Homo sapiens OX=9606 GN=VPS13B PE=1 SV=2	VPS13B	448.66	0.2	1	1	1	0.794	2.027	0.698	1.836	1.19	0.7	1.05882	0.825348
P08195	4F2 cell-surface antigen heavy chain OS=Homo sapiens OX=9606 GN=SLC3A2 PE=1 SV=3	SLC3A2	67.993	5.9	4	4	4	1.434	1.204	0.874	1.782	0.651	1.665	1.16686	0.828447
P84098	60S ribosomal protein L19 OS=Homo sapiens OX=9606 GN=RPL19 PE=1 SV=1	RPL19	23.466	8.7	1	1	1	0.794	1.807	0.998	1.233	1.224	1.124	0.994999	0.830213
O14786	Neuropilin-1 OS=Homo sapiens OX=9606 GN=NRP1 PE=1 SV=3	NRP1	103.13	3.8	3	3	4	1.021	1.974	0.9	1.32	0.784	1.422	0.905263	0.831619
P16401	Histone H1.5 OS=Homo sapiens OX=9606 GN=H1-5 PE=1 SV=3	H1-5	22.58	9.3	2	2	3	1.442	0.723	1.419	1.458	0.954	1.264	1.02567	0.83531
P16949	Stathmin OS=Homo sapiens OX=9606 GN=STMN1 PE=1 SV=3	STMN1	17.302	19.5	3	3	3	0.905	1.992	0.651	0.789	1.205	1.6	1.01297	0.835489
P49006	MARCKS-related protein OS=Homo sapiens OX=9606 GN=MARCKSL1 PE=1 SV=2	MARCKSL1	19.529	19.5	3	2	3	0.516	2.82	0.391	0.714	1.619	0.768	0.832036	0.835821
Q01650	Large neutral amino acids transporter small subunit 1 OS=Homo sapiens OX=9606 GN=SLC7A5 PE=1 SV=2	SLC7A5	55.01	2	1	1	1	1.081	1.819	0.915	1.39	0.977	1.14	0.919266	0.838743
P00736	Complement C1r subcomponent OS=Homo sapiens OX=9606 GN=C1R PE=1 SV=2	C1R	80.118	13	9	9	14	1.511	0.604	1.625	1.683	1.149	0.964	1.01497	0.841969
Q32P28	Prolyl 3-hydroxylase 1 OS=Homo sapiens OX=9606 GN=P3H1 PE=1 SV=2	P3H1	83.393	3	2	2	2	0.918	1.334	1.02	0.663	2.077	0.718	1.05685	0.849299
Q9ULD9	Zinc finger protein 608 OS=Homo sapiens OX=9606 GN=ZNF608 PE=1 SV=4	ZNF608	162.21	1.2	1	1	1	1.967	0.211	1.71	1.877	0.385	1.679	1.01363	0.849654
Q05707	Collagen alpha-1(XIV) chain OS=Homo sapiens OX=9606 GN=COL14A1 PE=1 SV=3	COL14A1	193.51	0.4	1	1	1		1.914	0.084	0.164	2.539	0.396	1.55105	0.854092
P27169	Serum paraoxonase/arylesterase 1 OS=Homo sapiens OX=9606 GN=PON1 PE=1 SV=3	PON1	39.731	5.1	2	2	2	1.263	0.485	1.916	3.257	0.3	0.752	1.17604	0.855648
P11488	Guanine nucleotide-binding protein G(t) subunit alpha-1 OS=Homo sapiens OX=9606 GN=GNAT1 PE=1 SV=5	GNAT1	40.04	9.1	3	1	4	0.663	0.687	2.834	1.69	0.335	1.518	0.846797	0.85753
P06681	Complement C2 OS=Homo sapiens OX=9606 GN=C2 PE=1 SV=2	C2	83.267	1.5	1	1	1	1.242	1.369	1.131	1.59	0.831	1.299	0.994121	0.858553
Q08629	Testican-1 OS=Homo sapiens OX=9606 GN=SPOCK1 PE=1 SV=1	SPOCK1	49.124	7.7	3	3	4	1.314	1.202	1.211	1.176	0.823	1.749	1.00563	0.86192
Q6ZUX3	TOG array regulator of axonemal microtubules protein 2 OS=Homo sapiens OX=9606 GN=TOGARAM2 PE=2 SV=2	TOGARAM2	111.15	2.1	2	2	2	1.739	0.109	2.247	2.484	0.305	1.027	0.931868	0.869129
O14795	Protein unc-13 homolog B OS=Homo sapiens OX=9606 GN=UNC13B PE=1 SV=2	UNC13B	180.68	0.6	1	1	1		1.558	0.064	0.145	2.968	0.182	2.03144	0.871644
Q6GYQ0	Ral GTPase-activating protein subunit alpha-1 OS=Homo sapiens OX=9606 GN=RALGAPA1 PE=1 SV=1	RALGAPA1	229.83	0.3	1	1	7	2.122	0.15	1.938	2.359	0.106	1.282	0.890024	0.87355
O60687	Sushi repeat-containing protein SRPX2 OS=Homo sapiens OX=9606 GN=SRPX2 PE=1 SV=1	SRPX2	52.971	5.4	2	2	3	1.624	0.704	1.602	1.519	0.777	1.307	0.916794	0.875568
P13693	Translationally-controlled tumor protein OS=Homo sapiens OX=9606 GN=TPT1 PE=1 SV=1	TPT1	19.595	8.1	1	1	1	0.875	0.606	2.69	0.904	0.801	1.545	0.77919	0.877165
P48163	NADP-dependent malic enzyme OS=Homo sapiens OX=9606 GN=ME1 PE=1 SV=1	ME1	64.149	1.6	1	1	1	1.165	1.141	1.23	2.08	0.711	1.271	1.14876	0.888434
Q9UQR1	Zinc finger protein 148 OS=Homo sapiens OX=9606 GN=ZNF148 PE=1 SV=2	ZNF148	88.975	1.4	1	1	1	0.968	1.709	0.944	1.289	1.203	1.096	0.990886	0.894383
Q494V2	Cilia- and flagella-associated protein 100 OS=Homo sapiens OX=9606 GN=CFAP100 PE=2 SV=1	CFAP100	71.116	1.1	1	1	1	1.791	0.423	1.261	2.013	0.13	2.361	1.29612	0.895311
P62987	Ubiquitin-60S ribosomal protein L40 OS=Homo sapiens OX=9606 GN=UBA52 PE=1 SV=2	UBA52	14.728	7	1	1	2	0.921	2.049	0.663	1.118	1.39	0.926	0.945224	0.901841
P53367	Arfaptin-1 OS=Homo sapiens OX=9606 GN=ARFIP1 PE=1 SV=2	ARFIP1	41.738	3.2	1	1	1	0.026	3.009	0.213	0.065	2.691	0.19	0.90702	0.902543
P21741	Midkine OS=Homo sapiens OX=9606 GN=MDK PE=1 SV=1	MDK	15.585	14.7	2	2	2	0.452	3.434	0.491	0.668	1.184	0.743	0.592872	0.905502
P0DJD0	RANBP2-like and GRIP domain-containing protein 1 OS=Homo sapiens OX=9606 GN=RGPD1 PE=2 SV=1	RGPD1	196.66	0.6	1	1	2	1.436	0.893	1.442	1.301	0.848	1.543	0.979051	0.9136
P04114	Apolipoprotein B-100 OS=Homo sapiens OX=9606 GN=APOB PE=1 SV=2	APOB	515.6	1.2	6	6	8	0.585	1.97	0.873	2.851	0.76	0.37	1.16132	0.918691
O75954	Tetraspanin-9 OS=Homo sapiens OX=9606 GN=TSPAN9 PE=1 SV=1	TSPAN9	26.779	10.9	2	2	2	1.417	0.934	1.404	1.806	0.752	1.249	1.01385	0.921269
P14151	L-selectin OS=Homo sapiens OX=9606 GN=SELL PE=1 SV=2	SELL	42.187	2.2	1	1	1	1.296	1.204	1.203	1.514	0.854	1.387	1.01404	0.936573
Q9NPH3	Interleukin-1 receptor accessory protein OS=Homo sapiens OX=9606 GN=IL1RAP PE=1 SV=2	IL1RAP	65.418	6.3	4	4	5	1.234	1.315	0.887	1.29	0.868	1.34	1.01804	0.943858
Q14699	Raftlin OS=Homo sapiens OX=9606 GN=RFTN1 PE=1 SV=4	RFTN1	63.145	3.3	2	2	2	0.688	2.614	0.576	0.829	1.212	1.15	0.822847	0.944548
P24821	Tenascin OS=Homo sapiens OX=9606 GN=TNC PE=1 SV=3	TNC	240.85	4.6	8	8	13	0.76	1.693	1.152	1.381	1.111	0.914	0.944799	0.946804
O43451	Maltase-glucoamylase, intestinal OS=Homo sapiens OX=9606 GN=MGAM PE=1 SV=5	MGAM	209.85	2.2	4	4	6	1.371	0.872	1.417	2.074	1.063	0.714	1.05219	0.947361
P17693	HLA class I histocompatibility antigen, alpha chain G OS=Homo sapiens OX=9606 GN=HLA-G PE=1 SV=1	HLA-G	38.224	9.5	3	2	5	0.997	1.503	1.043	1.453	1.18	0.879	0.99125	0.953464
P02786	Transferrin receptor protein 1 OS=Homo sapiens OX=9606 GN=TFRC PE=1 SV=2	TFRC	84.87	5.3	4	4	5	1.006	1.513	0.871	0.97	1.884	0.766	1.06785	0.957005
Q16270	Insulin-like growth factor-binding protein 7 OS=Homo sapiens OX=9606 GN=IGFBP7 PE=1 SV=1	IGFBP7	29.13	21.3	4	4	7	1.292	1.12	1.188	1.501	0.716	1.667	1.07889	0.961669
P02753	Retinol-binding protein 4 OS=Homo sapiens OX=9606 GN=RBP4 PE=1 SV=3	RBP4	23.01	5	1	1	1	1.468	0.737	1.223	1.763	0.365	2.243	1.27509	0.964125
P27105	Erythrocyte band 7 integral membrane protein OS=Homo sapiens OX=9606 GN=STOM PE=1 SV=3	STOM	31.73	9.7	2	2	2	0.706	2.589	0.674	1.911	0.708	0.849	0.873772	0.967394
O75882	Attractin OS=Homo sapiens OX=9606 GN=ATRN PE=1 SV=2	ATRN	158.54	5.9	8	8	10	1.384	0.97	1.32	1.876	0.931	1.047	1.04899	0.967765
Q96ST2	Protein IWS1 homolog OS=Homo sapiens OX=9606 GN=IWS1 PE=1 SV=2	IWS1	91.954	1.8	1	1	1	1.562	0.525	1.736	1.988	0.59	1.294	1.01282	0.969347
P49746	Thrombospondin-3 OS=Homo sapiens OX=9606 GN=THBS3 PE=1 SV=1	THBS3	104.2	1	1	1	1	1.36	0.564	1.303	1.945	0.181	2.582	1.45894	0.973356
P02743	Serum amyloid P-component OS=Homo sapiens OX=9606 GN=APCS PE=1 SV=2	APCS	25.387	3.1	1	1	1	1.751	0.213	1.629	3.372	0.233	0.863	1.24353	0.973504
Q13740	CD166 antigen OS=Homo sapiens OX=9606 GN=ALCAM PE=1 SV=2	ALCAM	65.102	5.5	3	3	4	1.178	1.664	0.75	1.625	0.555	1.699	1.0799	0.976071
P07148	Fatty acid-binding protein, liver OS=Homo sapiens OX=9606 GN=FABP1 PE=1 SV=1	FABP1	14.208	11	1	1	1	1.612	0.555	1.683	2.089	0.581	1.185	1.0013	0.977894
Q96CG8	Collagen triple helix repeat-containing protein 1 OS=Homo sapiens OX=9606 GN=CTHRC1 PE=1 SV=1	CTHRC1	26.224	11.5	3	3	3	1.217	0.898	1.285	0.94	0.518	2.761	1.24088	0.978288
O43852	Calumenin OS=Homo sapiens OX=9606 GN=CALU PE=1 SV=2	CALU	37.106	31.1	9	9	11	0.978	1.366	0.964	0.726	1.958	0.884	1.0786	0.98105
P35542	Serum amyloid A-4 protein OS=Homo sapiens OX=9606 GN=SAA4 PE=1 SV=2	SAA4	14.746	6.2	1	1	1	1.52	0.185	1.817	3.556	0.149	0.894	1.30579	0.983896
P07585	Decorin OS=Homo sapiens OX=9606 GN=DCN PE=1 SV=1	DCN	39.746	24	8	7	23	1.735	0.672	1.443	1.778	0.638	1.455	1.00545	0.988795
P30050	60S ribosomal protein L12 OS=Homo sapiens OX=9606 GN=RPL12 PE=1 SV=1	RPL12	17.818	21.2	2	2	2	0.977	1.272	1.43	1.49	1.021	1.162	0.998369	0.991627
P55084	Trifunctional enzyme subunit beta, mitochondrial OS=Homo sapiens OX=9606 GN=HADHB PE=1 SV=3	HADHB	51.294	3.8	2	2	2
P36873	Serine/threonine-protein phosphatase PP1-gamma catalytic subunit OS=Homo sapiens OX=9606 GN=PPP1CC PE=1 SV=1	PPP1CC	36.983	2.5	1	1	1
Q08493	cAMP-specific 3',5'-cyclic phosphodiesterase 4C OS=Homo sapiens OX=9606 GN=PDE4C PE=1 SV=2	PDE4C	79.901	1	1	1	1
Q9NZW5	MAGUK p55 subfamily member 6 OS=Homo sapiens OX=9606 GN=MPP6 PE=1 SV=2	MPP6	61.116	2.2	1	1	1
P51570	Galactokinase OS=Homo sapiens OX=9606 GN=GALK1 PE=1 SV=1	GALK1	42.272	3.3	1	1	1
P35080	Profilin-2 OS=Homo sapiens OX=9606 GN=PFN2 PE=1 SV=3	PFN2	15.046	10	1	1	1
P51665	26S proteasome non-ATPase regulatory subunit 7 OS=Homo sapiens OX=9606 GN=PSMD7 PE=1 SV=2	PSMD7	37.025	3.1	1	1	1
Q96P48	Arf-GAP with Rho-GAP domain, ANK repeat and PH domain-containing protein 1 OS=Homo sapiens OX=9606 GN=ARAP1 PE=1 SV=3	ARAP1	162.19	0.5	1	1	1
P18075	Bone morphogenetic protein 7 OS=Homo sapiens OX=9606 GN=BMP7 PE=1 SV=1	BMP7	49.312	1.9	1	1	1
Q9H4A4	Aminopeptidase B OS=Homo sapiens OX=9606 GN=RNPEP PE=1 SV=2	RNPEP	72.595	4.2	2	2	2
P27695	DNA-(apurinic or apyrimidinic site) lyase OS=Homo sapiens OX=9606 GN=APEX1 PE=1 SV=2	APEX1	35.554	4.1	1	1	1
O75175	CCR4-NOT transcription complex subunit 3 OS=Homo sapiens OX=9606 GN=CNOT3 PE=1 SV=1	CNOT3	81.871	1.3	1	1	1
P48509	CD151 antigen OS=Homo sapiens OX=9606 GN=CD151 PE=1 SV=3	CD151	28.295	3.6	1	1	1
Q01433	AMP deaminase 2 OS=Homo sapiens OX=9606 GN=AMPD2 PE=1 SV=2	AMPD2	100.69	1.1	1	1	1
P53675	Clathrin heavy chain 2 OS=Homo sapiens OX=9606 GN=CLTCL1 PE=1 SV=2	CLTCL1	187.03	2.6	5	1	6
P13807	Glycogen [starch] synthase, muscle OS=Homo sapiens OX=9606 GN=GYS1 PE=1 SV=2	GYS1	83.785	1.9	1	1	1
P28066	Proteasome subunit alpha type-5 OS=Homo sapiens OX=9606 GN=PSMA5 PE=1 SV=3	PSMA5	26.411	9.5	2	2	2
Q58FG1	Putative heat shock protein HSP 90-alpha A4 OS=Homo sapiens OX=9606 GN=HSP90AA4P PE=5 SV=1	HSP90AA4P	47.711	3.6	2	1	2
P0DMV9	Heat shock 70 kDa protein 1B OS=Homo sapiens OX=9606 GN=HSPA1B PE=1 SV=1	HSPA1B	70.051	5.5	3	1	3
P07711	Cathepsin L1 OS=Homo sapiens OX=9606 GN=CTSL PE=1 SV=2	CTSL	37.564	3.6	1	1	1
Q9NRW1	Ras-related protein Rab-6B OS=Homo sapiens OX=9606 GN=RAB6B PE=1 SV=1	RAB6B	23.461	5.3	1	1	1
P25786	Proteasome subunit alpha type-1 OS=Homo sapiens OX=9606 GN=PSMA1 PE=1 SV=1	PSMA1	29.555	8	2	2	3
P25789	Proteasome subunit alpha type-4 OS=Homo sapiens OX=9606 GN=PSMA4 PE=1 SV=1	PSMA4	29.483	6.1	2	2	2
P52926	High mobility group protein HMGI-C OS=Homo sapiens OX=9606 GN=HMGA2 PE=1 SV=1	HMGA2	11.832	11	1	1	1
A0A075B6I0	Immunoglobulin lambda variable 8-61 OS=Homo sapiens OX=9606 GN=IGLV8-61 PE=3 SV=7	IGLV8-61	12.814	7.4	1	1	1
O15230	Laminin subunit alpha-5 OS=Homo sapiens OX=9606 GN=LAMA5 PE=1 SV=8	LAMA5	399.73	0.4	1	1	1
P23458	Tyrosine-protein kinase JAK1 OS=Homo sapiens OX=9606 GN=JAK1 PE=1 SV=2	JAK1	133.28	0.9	1	1	1
P49641	Alpha-mannosidase 2x OS=Homo sapiens OX=9606 GN=MAN2A2 PE=2 SV=3	MAN2A2	130.54	0.6	1	1	1
P40925	Malate dehydrogenase, cytoplasmic OS=Homo sapiens OX=9606 GN=MDH1 PE=1 SV=4	MDH1	36.426	5.1	1	1	1
P24592	Insulin-like growth factor-binding protein 6 OS=Homo sapiens OX=9606 GN=IGFBP6 PE=1 SV=1	IGFBP6	25.322	5.4	1	1	1
Q8TDG2	Actin-related protein T1 OS=Homo sapiens OX=9606 GN=ACTRT1 PE=2 SV=2	ACTRT1	41.696	2.9	1	1	2
P12268	Inosine-5'-monophosphate dehydrogenase 2 OS=Homo sapiens OX=9606 GN=IMPDH2 PE=1 SV=2	IMPDH2	55.804	2.5	1	1	1
P23142	Fibulin-1 OS=Homo sapiens OX=9606 GN=FBLN1 PE=1 SV=4	FBLN1	77.213	9.2	6	2	2
P59047	NACHT, LRR and PYD domains-containing protein 5 OS=Homo sapiens OX=9606 GN=NLRP5 PE=2 SV=2	NLRP5	134.34	0.6	1	1	1
P20645	Cation-dependent mannose-6-phosphate receptor OS=Homo sapiens OX=9606 GN=M6PR PE=1 SV=1	M6PR	30.993	2.9	1	1	1
Q9Y6D9	Mitotic spindle assembly checkpoint protein MAD1 OS=Homo sapiens OX=9606 GN=MAD1L1 PE=1 SV=2	MAD1L1	83.066	1.1	1	1	1
Q8IWA5	Choline transporter-like protein 2 OS=Homo sapiens OX=9606 GN=SLC44A2 PE=1 SV=3	SLC44A2	80.123	2.3	1	1	1
Q9NYL4	Peptidyl-prolyl cis-trans isomerase FKBP11 OS=Homo sapiens OX=9606 GN=FKBP11 PE=1 SV=1	FKBP11	22.18	5	1	1	1
P27816	Microtubule-associated protein 4 OS=Homo sapiens OX=9606 GN=MAP4 PE=1 SV=3	MAP4	121	1	1	1	1
P39059	Collagen alpha-1(XV) chain OS=Homo sapiens OX=9606 GN=COL15A1 PE=1 SV=2	COL15A1	141.72	2	2	2	2
Q9UBS4	DnaJ homolog subfamily B member 11 OS=Homo sapiens OX=9606 GN=DNAJB11 PE=1 SV=1	DNAJB11	40.513	3.6	1	1	1
P16278	Beta-galactosidase OS=Homo sapiens OX=9606 GN=GLB1 PE=1 SV=2	GLB1	76.074	1.8	1	1	1
Q9Y639	Neuroplastin OS=Homo sapiens OX=9606 GN=NPTN PE=1 SV=2	NPTN	44.387	6	2	2	2
O95365	Zinc finger and BTB domain-containing protein 7A OS=Homo sapiens OX=9606 GN=ZBTB7A PE=1 SV=1	ZBTB7A	61.438	1.2	1	1	1
Q5BKZ1	DBIRD complex subunit ZNF326 OS=Homo sapiens OX=9606 GN=ZNF326 PE=1 SV=2	ZNF326	65.653	1.9	1	1	1
Q93009	Ubiquitin carboxyl-terminal hydrolase 7 OS=Homo sapiens OX=9606 GN=USP7 PE=1 SV=2	USP7	128.3	0.6	1	1	1
Q9Y385	Ubiquitin-conjugating enzyme E2 J1 OS=Homo sapiens OX=9606 GN=UBE2J1 PE=1 SV=2	UBE2J1	35.198	2.5	1	1	1
P09622	Dihydrolipoyl dehydrogenase, mitochondrial OS=Homo sapiens OX=9606 GN=DLD PE=1 SV=2	DLD	54.177	2.6	1	1	1
P55001	Microfibrillar-associated protein 2 OS=Homo sapiens OX=9606 GN=MFAP2 PE=2 SV=1	MFAP2	20.825	5.5	1	1	1
P07205	Phosphoglycerate kinase 2 OS=Homo sapiens OX=9606 GN=PGK2 PE=1 SV=3	PGK2	44.796	5.8	3	1	4		0.109		0.191	3.145	0.238	32.789
P06753	Tropomyosin alpha-3 chain OS=Homo sapiens OX=9606 GN=TPM3 PE=1 SV=2	TPM3	32.95	11.9	4	1	4
Q3LXA3	Triokinase/FMN cyclase OS=Homo sapiens OX=9606 GN=TKFC PE=1 SV=2	TKFC	58.946	2.6	1	1	1
Q13509	Tubulin beta-3 chain OS=Homo sapiens OX=9606 GN=TUBB3 PE=1 SV=2	TUBB3	50.432	6	2	1	3
P14923	Junction plakoglobin OS=Homo sapiens OX=9606 GN=JUP PE=1 SV=3	JUP	81.744	2.7	2	1	2
O95980	Reversion-inducing cysteine-rich protein with Kazal motifs OS=Homo sapiens OX=9606 GN=RECK PE=1 SV=1	RECK	106.46	1.1	1	1	1
P00441	Superoxide dismutase [Cu-Zn] OS=Homo sapiens OX=9606 GN=SOD1 PE=1 SV=2	SOD1	15.936	9.1	1	1	1
Q9BVK6	Transmembrane emp24 domain-containing protein 9 OS=Homo sapiens OX=9606 GN=TMED9 PE=1 SV=2	TMED9	27.277	4.7	1	1	1
Q13151	Heterogeneous nuclear ribonucleoprotein A0 OS=Homo sapiens OX=9606 GN=HNRNPA0 PE=1 SV=1	HNRNPA0	30.84	4.3	1	1	1
A6NM62	Leucine-rich repeat-containing protein 53 OS=Homo sapiens OX=9606 GN=LRRC53 PE=4 SV=2	LRRC53	140.74	0.6	1	1	1
P23381	Tryptophan--tRNA ligase, cytoplasmic OS=Homo sapiens OX=9606 GN=WARS PE=1 SV=2	WARS	53.165	1.7	1	1	1
Q96JI7	Spatacsin OS=Homo sapiens OX=9606 GN=SPG11 PE=1 SV=3	SPG11	278.86	0.3	1	1	1
P04844	Dolichyl-diphosphooligosaccharide--protein glycosyltransferase subunit 2 OS=Homo sapiens OX=9606 GN=RPN2 PE=1 SV=3	RPN2	69.283	2.2	1	1	1
Q9NP72	Ras-related protein Rab-18 OS=Homo sapiens OX=9606 GN=RAB18 PE=1 SV=1	RAB18	22.977	7.3	1	1	1
P61026	Ras-related protein Rab-10 OS=Homo sapiens OX=9606 GN=RAB10 PE=1 SV=1	RAB10	22.541	15	2	1	5
P22695	Cytochrome b-c1 complex subunit 2, mitochondrial OS=Homo sapiens OX=9606 GN=UQCRC2 PE=1 SV=3	UQCRC2	48.442	5.3	2	2	2
Q9Y5X3	Sorting nexin-5 OS=Homo sapiens OX=9606 GN=SNX5 PE=1 SV=1	SNX5	46.816	2.5	1	1	1
Q15836	Vesicle-associated membrane protein 3 OS=Homo sapiens OX=9606 GN=VAMP3 PE=1 SV=3	VAMP3	11.309	17	1	1	1
P17081	Rho-related GTP-binding protein RhoQ OS=Homo sapiens OX=9606 GN=RHOQ PE=1 SV=2	RHOQ	22.659	3.4	1	1	1
Q9BUD6	Spondin-2 OS=Homo sapiens OX=9606 GN=SPON2 PE=1 SV=3	SPON2	35.846	2.7	1	1	1
Q96JF0	Beta-galactoside alpha-2,6-sialyltransferase 2 OS=Homo sapiens OX=9606 GN=ST6GAL2 PE=1 SV=2	ST6GAL2	60.157	1.3	1	1	1
Q6SPF0	Atherin OS=Homo sapiens OX=9606 GN=SAMD1 PE=1 SV=1	SAMD1	56.051	1.9	1	1	1		0.211		0.212	3.121	0.14	16.4597
Q9NYU2	UDP-glucose:glycoprotein glucosyltransferase 1 OS=Homo sapiens OX=9606 GN=UGGT1 PE=1 SV=3	UGGT1	177.19	1.2	2	2	2
P62942	Peptidyl-prolyl cis-trans isomerase FKBP1A OS=Homo sapiens OX=9606 GN=FKBP1A PE=1 SV=2	FKBP1A	11.951	12	1	1	1
Q9ULC3	Ras-related protein Rab-23 OS=Homo sapiens OX=9606 GN=RAB23 PE=1 SV=1	RAB23	26.659	4.2	1	1	1
Q8N4S9	MARVEL domain-containing protein 2 OS=Homo sapiens OX=9606 GN=MARVELD2 PE=1 SV=2	MARVELD2	64.167	2	1	1	1		0.187		0.855	0.982	2.863	25.1337
O00161	Synaptosomal-associated protein 23 OS=Homo sapiens OX=9606 GN=SNAP23 PE=1 SV=1	SNAP23	23.354	4.7	1	1	1
Q9Y6N5	Sulfide:quinone oxidoreductase, mitochondrial OS=Homo sapiens OX=9606 GN=SQOR PE=1 SV=1	SQOR	49.96	3.1	1	1	1
Q02543	60S ribosomal protein L18a OS=Homo sapiens OX=9606 GN=RPL18A PE=1 SV=2	RPL18A	20.762	7.4	1	1	2
Q15043	Zinc transporter ZIP14 OS=Homo sapiens OX=9606 GN=SLC39A14 PE=1 SV=3	SLC39A14	54.212	2.6	1	1	1
P37837	Transaldolase OS=Homo sapiens OX=9606 GN=TALDO1 PE=1 SV=2	TALDO1	37.54	6.5	2	2	2
P08865	40S ribosomal protein SA OS=Homo sapiens OX=9606 GN=RPSA PE=1 SV=4	RPSA	32.854	9.5	2	2	2
Q99808	Equilibrative nucleoside transporter 1 OS=Homo sapiens OX=9606 GN=SLC29A1 PE=1 SV=3	SLC29A1	50.219	2.2	1	1	1
Q9Y230	RuvB-like 2 OS=Homo sapiens OX=9606 GN=RUVBL2 PE=1 SV=3	RUVBL2	51.156	5	2	2	2
Q07955	Serine/arginine-rich splicing factor 1 OS=Homo sapiens OX=9606 GN=SRSF1 PE=1 SV=2	SRSF1	27.744	7.3	2	2	2
P34096	Ribonuclease 4 OS=Homo sapiens OX=9606 GN=RNASE4 PE=1 SV=3	RNASE4	16.84	7.5	1	1	1
P48307	Tissue factor pathway inhibitor 2 OS=Homo sapiens OX=9606 GN=TFPI2 PE=1 SV=1	TFPI2	26.934	6.4	1	1	1
P12956	X-ray repair cross-complementing protein 6 OS=Homo sapiens OX=9606 GN=XRCC6 PE=1 SV=2	XRCC6	69.842	2.3	1	1	1
Q86UA6	RPA-interacting protein OS=Homo sapiens OX=9606 GN=RPAIN PE=1 SV=2	RPAIN	24.77	3.2	1	1	1
P49795	Regulator of G-protein signaling 19 OS=Homo sapiens OX=9606 GN=RGS19 PE=1 SV=1	RGS19	24.635	5.1	1	1	1
P06737	Glycogen phosphorylase, liver form OS=Homo sapiens OX=9606 GN=PYGL PE=1 SV=4	PYGL	97.147	4.6	4	2	4
P12955	Xaa-Pro dipeptidase OS=Homo sapiens OX=9606 GN=PEPD PE=1 SV=3	PEPD	54.548	1.8	1	1	1
Q15233	Non-POU domain-containing octamer-binding protein OS=Homo sapiens OX=9606 GN=NONO PE=1 SV=4	NONO	54.231	2.3	1	1	1
P56975	Pro-neuregulin-3, membrane-bound isoform OS=Homo sapiens OX=9606 GN=NRG3 PE=1 SV=1	NRG3	77.9	1.4	1	1	1
P02788	Lactotransferrin OS=Homo sapiens OX=9606 GN=LTF PE=1 SV=6	LTF	78.181	5.2	4	1	1
Q9HAY6	Beta,beta-carotene 15,15'-dioxygenase OS=Homo sapiens OX=9606 GN=BCO1 PE=1 SV=1	BCO1	62.636	1.5	1	1	1
Q9UKU9	Angiopoietin-related protein 2 OS=Homo sapiens OX=9606 GN=ANGPTL2 PE=1 SV=1	ANGPTL2	57.104	2.4	1	1	1
Q9BQP9	BPI fold-containing family A member 3 OS=Homo sapiens OX=9606 GN=BPIFA3 PE=2 SV=3	BPIFA3	28.435	3.5	1	1	1
Q8N5K1	CDGSH iron-sulfur domain-containing protein 2 OS=Homo sapiens OX=9606 GN=CISD2 PE=1 SV=1	CISD2	15.278	11.1	1	1	1
P05091	Aldehyde dehydrogenase, mitochondrial OS=Homo sapiens OX=9606 GN=ALDH2 PE=1 SV=2	ALDH2	56.381	2.7	1	1	1
O15144	Actin-related protein 2/3 complex subunit 2 OS=Homo sapiens OX=9606 GN=ARPC2 PE=1 SV=1	ARPC2	34.333	4	1	1	1
O00299	Chloride intracellular channel protein 1 OS=Homo sapiens OX=9606 GN=CLIC1 PE=1 SV=4	CLIC1	26.922	10	2	2	2
P17174	Aspartate aminotransferase, cytoplasmic OS=Homo sapiens OX=9606 GN=GOT1 PE=1 SV=3	GOT1	46.247	3.1	1	1	1
Q12904	Aminoacyl tRNA synthase complex-interacting multifunctional protein 1 OS=Homo sapiens OX=9606 GN=AIMP1 PE=1 SV=2	AIMP1	34.352	4.8	1	1	1
P09543	2',3'-cyclic-nucleotide 3'-phosphodiesterase OS=Homo sapiens OX=9606 GN=CNP PE=1 SV=2	CNP	47.578	5.7	2	2	2
P05062	Fructose-bisphosphate aldolase B OS=Homo sapiens OX=9606 GN=ALDOB PE=1 SV=2	ALDOB	39.473	5.5	2	1	2
O60840	Voltage-dependent L-type calcium channel subunit alpha-1F OS=Homo sapiens OX=9606 GN=CACNA1F PE=1 SV=2	CACNA1F	220.68	0.4	1	1	1
Q2TBE0	CWF19-like protein 2 OS=Homo sapiens OX=9606 GN=CWF19L2 PE=1 SV=4	CWF19L2	103.79	1.2	1	1	1		0.115		0.159	3.118	0.301	31.113
O15372	Eukaryotic translation initiation factor 3 subunit H OS=Homo sapiens OX=9606 GN=EIF3H PE=1 SV=1	EIF3H	39.93	5.4	1	1	1
Q96ST8	Centrosomal protein of 89 kDa OS=Homo sapiens OX=9606 GN=CEP89 PE=1 SV=3	CEP89	89.589	0.9	1	1	1
P54259	Atrophin-1 OS=Homo sapiens OX=9606 GN=ATN1 PE=1 SV=3	ATN1	125.41	0.9	1	1	1
Q8N163	Cell cycle and apoptosis regulator protein 2 OS=Homo sapiens OX=9606 GN=CCAR2 PE=1 SV=2	CCAR2	102.9	0.8	1	1	1
P52209	6-phosphogluconate dehydrogenase, decarboxylating OS=Homo sapiens OX=9606 GN=PGD PE=1 SV=3	PGD	53.139	2.3	1	1	1
Q07812	Apoptosis regulator BAX OS=Homo sapiens OX=9606 GN=BAX PE=1 SV=1	BAX	21.184	10.4	1	1	1
Q6NZI2	Caveolae-associated protein 1 OS=Homo sapiens OX=9606 GN=CAVIN1 PE=1 SV=1	CAVIN1	43.476	2.6	1	1	1
Q9UI42	Carboxypeptidase A4 OS=Homo sapiens OX=9606 GN=CPA4 PE=1 SV=2	CPA4	47.351	2.4	1	1	1
O15143	Actin-related protein 2/3 complex subunit 1B OS=Homo sapiens OX=9606 GN=ARPC1B PE=1 SV=3	ARPC1B	40.949	4.6	1	1	1
P49189	4-trimethylaminobutyraldehyde dehydrogenase OS=Homo sapiens OX=9606 GN=ALDH9A1 PE=1 SV=3	ALDH9A1	53.801	2	1	1	1
P08243	Asparagine synthetase [glutamine-hydrolyzing] OS=Homo sapiens OX=9606 GN=ASNS PE=1 SV=4	ASNS	64.369	2	1	1	1
P49767	Vascular endothelial growth factor C OS=Homo sapiens OX=9606 GN=VEGFC PE=1 SV=1	VEGFC	46.883	1.9	1	1	1
Q3C1V9	Putative uncharacterized protein ENSP00000334305 OS=Homo sapiens OX=9606 PE=5 SV=2	--	84.938	1	1	1	1
Q8TDD1	ATP-dependent RNA helicase DDX54 OS=Homo sapiens OX=9606 GN=DDX54 PE=1 SV=2	DDX54	98.594	0.9	1	1	1
