# Supplementary material for: Small extracellular vesicles derived from four dimensional-culture of mesenchymal stem cells induce alternatively activated macrophages by upregulating IGFBP2/EGFR to attenuate inflammation in the spinal cord injury of rats
Source: Front Bioeng Biotechnol. 2023 Apr 28;11:1146981. doi: 10.3389/fbioe.2023.1146981 (PMC10176095; doi:10.3389/fbioe.2023.1146981)
Supplement: Supplementary file 2 [file Table1.xlsx]

## Sheet: sheet1
Genomeditech
siRNA Synthesis Report
order number	GM-SI-128223			Order date	2022-01-19
Ordering unit information：				Gene name:	IGFBP2
Name:	Wang Junhua			Gene ID:	3485
Unit:	Sun Yat-sen University
Telephone:	18218495961
Address:	Room 302, School of Life Science, East Campus, Sun Yat-sen University, 132 Waihuan East Road, Panyu District, Guangzhou City, Guangdong Province
Name:		Sequence（5'-3'）	5' tag	embellish	order quantity	require
IGFBP2(h)-si-1		GGUUGCAGACAAUGGCGAU tt	N/A	N/A	5 nmol	2.5nmol/tube
		AUCGCCAUUGUCUGCAACC tt
IGFBP2(h)-si-2		GCCUGUACAACCUCAAACAGU tt	N/A	N/A	5 nmol	2.5nmol/tube
		ACUGUUUGAGGUUGUACAGGC tt
IGFBP2(h)-si-3		CCCGGAGCAGGUUGCAGACAA tt	N/A	N/A	5 nmol	2.5nmol/tube
		UUGUCUGCAACCUGCUCCGGG tt
product modality	Freeze-dried powder (with DEPC water for dissolving)
QC method	BA-SOP-4203（00）
Storage condition	Store at -20℃
Validity period	2 years
Supplier Information:
Unit:	Genomeditech
Telephone:	021-50432825/50432825
Address:	Room 505.506.507, Floor 5, Building 1, 299 Kangwei Road, Pudong New Area, Shanghai
Contact person	Yuan Rui
